# Supplementary material for: cGMP and NHR Signaling Co-regulate Expression of Insulin-Like Peptides and Developmental Activation of Infective Larvae in Strongyloides stercoralis
Source: PLoS Pathog. 2014 Jul 10;10(7):e1004235. doi: 10.1371/journal.ppat.1004235 (PMC4092141; doi:10.1371/journal.ppat.1004235)
Supplement: Data S1 — Strongyloides stercoralis homolog genome annotations. (TXT) [file ppat.1004235.s005.txt]

##gff-version 3 (change file extension to *.gff3)
contig-102630	Geneious	mRNA	42766	43770	.	-	.	ID=Ss_srg_3;geneID=Ss_srg_3
contig-102630	Geneious	CDS	42766	43770	.	-	0	Parent=Ss_srg_3
contig-105082	Geneious	mRNA	67577	68580	.	+	.	ID=Ss_str_18;geneID=Ss_str_18
contig-105082	Geneious	CDS	67577	68321	.	+	0	Parent=Ss_str_18
contig-105082	Geneious	CDS	68375	68580	.	+	2	Parent=Ss_str_18
contig-105524	Geneious	mRNA	16663	17758	.	+	.	ID=Ss_str_7;geneID=Ss_str_7
contig-105524	Geneious	CDS	16663	16884	.	+	0	Parent=Ss_str_7
contig-105524	Geneious	CDS	16943	17758	.	+	0	Parent=Ss_str_7
contig-11054	Geneious	mRNA	88090	89133	.	+	.	ID=Ss_str_2;geneID=Ss_str_2
contig-11054	Geneious	CDS	88090	88299	.	+	0	Parent=Ss_str_2
contig-11054	Geneious	CDS	88345	89133	.	+	0	Parent=Ss_str_2
contig-11421	Geneious	mRNA	11635	12885	.	-	.	ID=Ss_gpa_10;geneID=Ss_gpa_10
contig-11421	Geneious	CDS	11635	11819	.	-	2	Parent=Ss_gpa_10
contig-11421	Geneious	CDS	11864	12017	.	-	0	Parent=Ss_gpa_10
contig-11421	Geneious	CDS	12063	12667	.	-	2	Parent=Ss_gpa_10
contig-11421	Geneious	CDS	12738	12885	.	-	0	Parent=Ss_gpa_10
contig-11422	Geneious	mRNA	1015	1941	.	+	.	ID=Ss_srg_2;geneID=Ss_srg_2
contig-11422	Geneious	CDS	1015	1941	.	+	0	Parent=Ss_srg_2
contig-114645	Geneious	mRNA	150	2541	.	-	.	ID=Ss_gpa_7;geneID=Ss_gpa_7
contig-114645	Geneious	CDS	150	905	.	-	0	Parent=Ss_gpa_7
contig-114645	Geneious	CDS	969	1110	.	-	1	Parent=Ss_gpa_7
contig-114645	Geneious	CDS	1157	1199	.	-	2	Parent=Ss_gpa_7
contig-114645	Geneious	CDS	2268	2541	.	-	0	Parent=Ss_gpa_7
contig-11928	Geneious	mRNA	39071	40357	.	-	.	ID=Ss_gpa_3;geneID=Ss_gpa_3
contig-11928	Geneious	CDS	39071	39258	.	-	2	Parent=Ss_gpa_3
contig-11928	Geneious	CDS	39299	39452	.	-	0	Parent=Ss_gpa_3
contig-11928	Geneious	CDS	39491	39620	.	-	1	Parent=Ss_gpa_3
contig-11928	Geneious	CDS	39663	40097	.	-	1	Parent=Ss_gpa_3
contig-11928	Geneious	CDS	40147	40189	.	-	2	Parent=Ss_gpa_3
contig-11928	Geneious	CDS	40240	40357	.	-	0	Parent=Ss_gpa_3
contig-12233	Geneious	mRNA	45392	45862	.	-	.	ID=Ss_ilp_3;geneID=Ss_ilp_3
contig-12233	Geneious	CDS	45392	45468	.	-	2	Parent=Ss_ilp_3
contig-12233	Geneious	CDS	45526	45862	.	-	0	Parent=Ss_ilp_3
contig-12406	Geneious	mRNA	18402	19343	.	-	.	ID=Ss_srg_39;geneID=Ss_srg_39
contig-12406	Geneious	CDS	18402	19343	.	-	0	Parent=Ss_srg_39
contig-126940	Geneious	mRNA	53600	54553	.	+	.	ID=Ss_srg_35;geneID=Ss_srg_35
contig-126940	Geneious	CDS	53600	54553	.	+	0	Parent=Ss_srg_35
contig-128842	Geneious	mRNA	4323	5330	.	+	.	ID=Ss_srg_50;geneID=Ss_srg_50
contig-128842	Geneious	CDS	4323	5330	.	+	0	Parent=Ss_srg_50
contig-130583	Geneious	mRNA	35458	36646	.	-	.	ID=Ss_srg_13;geneID=Ss_srg_13
contig-130583	Geneious	CDS	35458	35598	.	-	0	Parent=Ss_srg_13
contig-130583	Geneious	CDS	35705	36646	.	-	0	Parent=Ss_srg_13
contig-131064	Geneious	mRNA	35	1107	.	+	.	ID=Ss_str_6_frag;geneID=Ss_str_6_frag
contig-131064	Geneious	CDS	35	380	.	+	0	Parent=Ss_str_6_frag
contig-131064	Geneious	CDS	437	651	.	+	2	Parent=Ss_str_6_frag
contig-131064	Geneious	CDS	697	1107	.	+	0	Parent=Ss_str_6_frag
contig-132499	Geneious	mRNA	2595	3587	.	-	.	ID=Ss_str_16;geneID=Ss_str_16
contig-132499	Geneious	CDS	2595	2770	.	-	2	Parent=Ss_str_16
contig-132499	Geneious	CDS	2831	3587	.	-	0	Parent=Ss_str_16
contig-134454	Geneious	mRNA	237	1134	.	-	.	ID=Ss_sra_9;geneID=Ss_sra_9
contig-134454	Geneious	CDS	237	476	.	-	0	Parent=Ss_sra_9
contig-134454	Geneious	CDS	517	1134	.	-	0	Parent=Ss_sra_9
contig-135023	Geneious	mRNA	79808	83403	.	+	.	ID=Ss_srg_12;geneID=Ss_srg_12
contig-135023	Geneious	CDS	79808	80777	.	+	0	Parent=Ss_srg_12
contig-135023	Geneious	CDS	83393	83403	.	+	2	Parent=Ss_srg_12
contig-135023	Geneious	mRNA	80898	81886	.	-	.	ID=Ss_zgene_27;geneID=Ss_zgene_27
contig-135023	Geneious	CDS	80898	81032	.	-	0	Parent=Ss_zgene_27
contig-135023	Geneious	CDS	81083	81499	.	-	0	Parent=Ss_zgene_27
contig-135023	Geneious	CDS	81579	81716	.	-	0	Parent=Ss_zgene_27
contig-135023	Geneious	CDS	81755	81886	.	-	0	Parent=Ss_zgene_27
contig-135023	Geneious	mRNA	83400	84091	.	+	.	ID=Ss_erd_2;geneID=Ss_erd_2
contig-135023	Geneious	CDS	83400	83591	.	+	0	Parent=Ss_erd_2
contig-135023	Geneious	CDS	83642	84091	.	+	0	Parent=Ss_erd_2
contig-137092	Geneious	mRNA	1307	1710	.	+	.	ID=Ss_srg_47_Nterm;geneID=Ss_srg_47_Nterm
contig-137092	Geneious	CDS	1307	1334	.	+	0	Parent=Ss_srg_47_Nterm
contig-137092	Geneious	CDS	1376	1710	.	+	2	Parent=Ss_srg_47_Nterm
contig-138349	Geneious	mRNA	12654	13705	.	-	.	ID=Ss_srg_41;geneID=Ss_srg_41
contig-138349	Geneious	CDS	12654	13636	.	-	2	Parent=Ss_srg_41
contig-138349	Geneious	CDS	13678	13705	.	-	0	Parent=Ss_srg_41
contig-138349	Geneious	mRNA	14098	14985	.	-	.	ID=Ss_srg_27_pseudo;geneID=Ss_srg_27_pseudo
contig-138349	Geneious	CDS	14098	14985	.	-	0	Parent=Ss_srg_27_pseudo
contig-138349	Geneious	mRNA	15581	16644	.	-	.	ID=Ss_srg_1;geneID=Ss_srg_1
contig-138349	Geneious	CDS	15581	16575	.	-	2	Parent=Ss_srg_1
contig-138349	Geneious	CDS	16617	16644	.	-	0	Parent=Ss_srg_1
contig-138349	Geneious	mRNA	17203	18147	.	-	.	ID=Ss_srg_28_Cterm;geneID=Ss_srg_28_Cterm
contig-138349	Geneious	CDS	17203	18147	.	-	0	Parent=Ss_srg_28_Cterm
contig-141793	Geneious	mRNA	1	1038	.	+	.	ID=Ss_srsx_2_Cterm;geneID=Ss_srsx_2_Cterm
contig-141793	Geneious	CDS	1	637	.	+	0	Parent=Ss_srsx_2_Cterm
contig-141793	Geneious	CDS	686	1038	.	+	2	Parent=Ss_srsx_2_Cterm
contig-143745	Geneious	mRNA	40367	41564	.	+	.	ID=Ss_tigl_1;geneID=Ss_tigl_1
contig-143745	Geneious	CDS	40367	40473	.	+	0	Parent=Ss_tigl_1
contig-143745	Geneious	CDS	40516	40706	.	+	1	Parent=Ss_tigl_1
contig-143745	Geneious	CDS	40753	41564	.	+	2	Parent=Ss_tigl_1
contig-145787	Geneious	mRNA	51323	52358	.	+	.	ID=Ss_tgh_3;geneID=Ss_tgh_3
contig-145787	Geneious	CDS	51323	51391	.	+	0	Parent=Ss_tgh_3
contig-145787	Geneious	CDS	51441	52358	.	+	0	Parent=Ss_tgh_3
contig-145787	Geneious	mRNA	55639	56776	.	-	.	ID=Ss_str_11;geneID=Ss_str_11
contig-145787	Geneious	CDS	55639	55675	.	-	1	Parent=Ss_str_11
contig-145787	Geneious	CDS	55720	56337	.	-	1	Parent=Ss_str_11
contig-145787	Geneious	CDS	56385	56776	.	-	0	Parent=Ss_str_11
contig-147005	Geneious	mRNA	596	1302	.	+	.	ID=Ss_srg_52_Nterm;geneID=Ss_srg_52_Nterm
contig-147005	Geneious	CDS	596	623	.	+	0	Parent=Ss_srg_52_Nterm
contig-147005	Geneious	CDS	665	1302	.	+	2	Parent=Ss_srg_52_Nterm
contig-14714	Geneious	mRNA	3	725	.	-	.	ID=Ss_srg_5_Nterm;geneID=Ss_srg_5_Nterm
contig-14714	Geneious	CDS	3	658	.	-	2	Parent=Ss_srg_5_Nterm
contig-14714	Geneious	CDS	698	725	.	-	0	Parent=Ss_srg_5_Nterm
contig-14714	Geneious	mRNA	3376	4398	.	+	.	ID=Ss_srg_6;geneID=Ss_srg_6
contig-14714	Geneious	CDS	3376	4398	.	+	0	Parent=Ss_srg_6
contig-14714	Geneious	mRNA	4926	5945	.	+	.	ID=Ss_srg_7;geneID=Ss_srg_7
contig-14714	Geneious	CDS	4926	5945	.	+	0	Parent=Ss_srg_7
contig-14714	Geneious	mRNA	8633	9670	.	+	.	ID=Ss_srg_4;geneID=Ss_srg_4
contig-14714	Geneious	CDS	8633	9670	.	+	0	Parent=Ss_srg_4
contig-14714	Geneious	mRNA	10082	11065	.	-	.	ID=Ss_sra_1;geneID=Ss_sra_1
contig-14714	Geneious	CDS	10082	10546	.	-	0	Parent=Ss_sra_1
contig-14714	Geneious	CDS	10595	11065	.	-	0	Parent=Ss_sra_1
contig-148441	Geneious	mRNA	3	821	.	-	.	ID=Ss_srg_15_Nterm;geneID=Ss_srg_15_Nterm
contig-148441	Geneious	CDS	3	821	.	-	0	Parent=Ss_srg_15_Nterm
contig-148690	Geneious	mRNA	970	1866	.	+	.	ID=Ss_srg_21;geneID=Ss_srg_21
contig-148690	Geneious	CDS	970	1866	.	+	0	Parent=Ss_srg_21
contig-148690	Geneious	transcript	2066	3382	.	-	.	ID=Ss_srg_20_ncRNA;geneID=Ss_srg_20_ncRNA
contig-148690	Geneious	exon	2066	2122	.	-	.	Parent=Ss_srg_20_ncRNA
contig-148690	Geneious	exon	2561	2765	.	-	.	Parent=Ss_srg_20_ncRNA
contig-148690	Geneious	exon	2818	3382	.	-	.	Parent=Ss_srg_20_ncRNA
contig-148690	Geneious	mRNA	2423	3382	.	+	.	ID=Ss_srg_20;geneID=Ss_srg_20
contig-148690	Geneious	CDS	2423	3382	.	+	0	Parent=Ss_srg_20
contig-149051	Geneious	mRNA	30048	30236	.	+	.	ID=Ss_gpc_1;geneID=Ss_gpc_1
contig-149051	Geneious	CDS	30048	30236	.	+	0	Parent=Ss_gpc_1
contig-1493	Geneious	mRNA	54258	54687	.	+	.	ID=Ss_ilp_1;geneID=Ss_ilp_1
contig-1493	Geneious	CDS	54258	54459	.	+	0	Parent=Ss_ilp_1
contig-1493	Geneious	CDS	54515	54687	.	+	2	Parent=Ss_ilp_1
contig-151229	Geneious	transcript	114468	115776	.	-	.	ID=Ss_srg_36_ncRNA_1;geneID=Ss_srg_36_ncRNA_1
contig-151229	Geneious	exon	114468	115320	.	-	.	Parent=Ss_srg_36_ncRNA_1
contig-151229	Geneious	exon	115363	115776	.	-	.	Parent=Ss_srg_36_ncRNA_1
contig-151229	Geneious	transcript	114468	115776	.	-	.	ID=Ss_srg_36_ncRNA_2;geneID=Ss_srg_36_ncRNA_2
contig-151229	Geneious	exon	114468	115320	.	-	.	Parent=Ss_srg_36_ncRNA_2
contig-151229	Geneious	exon	115359	115776	.	-	.	Parent=Ss_srg_36_ncRNA_2
contig-151229	Geneious	mRNA	114505	115449	.	+	.	ID=Ss_srg_36;geneID=Ss_srg_36
contig-151229	Geneious	CDS	114505	115449	.	+	0	Parent=Ss_srg_36
contig-151938	Geneious	transcript	278	1400	.	+	.	ID=Ss_srg_11_ncRNA_1;geneID=Ss_srg_11_ncRNA_1
contig-151938	Geneious	exon	278	475	.	+	.	Parent=Ss_srg_11_ncRNA_1
contig-151938	Geneious	exon	715	1400	.	+	.	Parent=Ss_srg_11_ncRNA_1
contig-151938	Geneious	transcript	278	1400	.	+	.	ID=Ss_srg_11_ncRNA_2;geneID=Ss_srg_11_ncRNA_2
contig-151938	Geneious	exon	278	475	.	+	.	Parent=Ss_srg_11_ncRNA_2
contig-151938	Geneious	exon	511	1400	.	+	.	Parent=Ss_srg_11_ncRNA_2
contig-151938	Geneious	mRNA	326	1330	.	-	.	ID=Ss_srg_11;geneID=Ss_srg_11
contig-151938	Geneious	CDS	326	1330	.	-	0	Parent=Ss_srg_11
contig-15454	Geneious	mRNA	16178	17230	.	+	.	ID=Ss_srsx_1;geneID=Ss_srsx_1
contig-15454	Geneious	CDS	16178	16381	.	+	0	Parent=Ss_srsx_1
contig-15454	Geneious	CDS	16423	16828	.	+	0	Parent=Ss_srsx_1
contig-15454	Geneious	CDS	16893	17230	.	+	2	Parent=Ss_srsx_1
contig-158199	Geneious	mRNA	108860	110139	.	-	.	ID=Ss_gpa_5;geneID=Ss_gpa_5
contig-158199	Geneious	CDS	108860	108994	.	-	0	Parent=Ss_gpa_5
contig-158199	Geneious	CDS	109107	109866	.	-	1	Parent=Ss_gpa_5
contig-158199	Geneious	CDS	109916	109958	.	-	2	Parent=Ss_gpa_5
contig-158199	Geneious	CDS	110013	110139	.	-	0	Parent=Ss_gpa_5
contig-158199	Geneious	mRNA	110662	111873	.	-	.	ID=Ss_zgene_8;geneID=Ss_zgene_8
contig-158199	Geneious	CDS	110662	110892	.	-	0	Parent=Ss_zgene_8
contig-158199	Geneious	CDS	111224	111488	.	-	1	Parent=Ss_zgene_8
contig-158199	Geneious	CDS	111542	111873	.	-	0	Parent=Ss_zgene_8
contig-164035	Geneious	mRNA	163921	165168	.	+	.	ID=Ss_tgh_4;geneID=Ss_tgh_4
contig-164035	Geneious	CDS	163921	163959	.	+	0	Parent=Ss_tgh_4
contig-164035	Geneious	CDS	164224	165168	.	+	0	Parent=Ss_tgh_4
contig-171329	Geneious	mRNA	11778	13371	.	-	.	ID=Ss_gpa_12;geneID=Ss_gpa_12
contig-171329	Geneious	CDS	11778	12016	.	-	2	Parent=Ss_gpa_12
contig-171329	Geneious	CDS	12217	12346	.	-	0	Parent=Ss_gpa_12
contig-171329	Geneious	CDS	12397	12502	.	-	1	Parent=Ss_gpa_12
contig-171329	Geneious	CDS	12554	12829	.	-	1	Parent=Ss_gpa_12
contig-171329	Geneious	CDS	12873	12973	.	-	0	Parent=Ss_gpa_12
contig-171329	Geneious	CDS	13102	13230	.	-	0	Parent=Ss_gpa_12
contig-171329	Geneious	CDS	13270	13371	.	-	0	Parent=Ss_gpa_12
contig-177297	Geneious	mRNA	16652	16939	.	-	.	ID=Ss_ilp_5;geneID=Ss_ilp_5
contig-177297	Geneious	CDS	16652	16939	.	-	0	Parent=Ss_ilp_5
contig-177297	Geneious	mRNA	17243	17530	.	-	.	ID=Ss_ilp_2;geneID=Ss_ilp_2
contig-177297	Geneious	CDS	17243	17530	.	-	0	Parent=Ss_ilp_2
contig-181412	Geneious	mRNA	4664	5305	.	+	.	ID=Ss_tgh_7;geneID=Ss_tgh_7
contig-181412	Geneious	CDS	4664	4693	.	+	0	Parent=Ss_tgh_7
contig-181412	Geneious	CDS	4739	5083	.	+	0	Parent=Ss_tgh_7
contig-181412	Geneious	CDS	5132	5305	.	+	0	Parent=Ss_tgh_7
contig-181784	Geneious	mRNA	5265	6307	.	-	.	ID=Ss_sra_4;geneID=Ss_sra_4
contig-181784	Geneious	CDS	5265	5669	.	-	0	Parent=Ss_sra_4
contig-181784	Geneious	CDS	5714	6307	.	-	0	Parent=Ss_sra_4
contig-181784	Geneious	mRNA	7300	8356	.	-	.	ID=Ss_sra_5;geneID=Ss_sra_5
contig-181784	Geneious	CDS	7300	7704	.	-	0	Parent=Ss_sra_5
contig-181784	Geneious	CDS	7748	8356	.	-	0	Parent=Ss_sra_5
contig-181784	Geneious	mRNA	9571	10629	.	-	.	ID=Ss_sra_6;geneID=Ss_sra_6
contig-181784	Geneious	CDS	9571	9978	.	-	0	Parent=Ss_sra_6
contig-181784	Geneious	CDS	10033	10629	.	-	0	Parent=Ss_sra_6
contig-183093	Geneious	mRNA	132182	133220	.	-	.	ID=Ss_srg_25;geneID=Ss_srg_25
contig-183093	Geneious	CDS	132182	132412	.	-	0	Parent=Ss_srg_25
contig-183093	Geneious	CDS	132465	133220	.	-	0	Parent=Ss_srg_25
contig-183269	Geneious	mRNA	3	1024	.	-	.	ID=Ss_srg_17_Nterm;geneID=Ss_srg_17_Nterm
contig-183269	Geneious	CDS	3	958	.	-	2	Parent=Ss_srg_17_Nterm
contig-183269	Geneious	CDS	997	1024	.	-	0	Parent=Ss_srg_17_Nterm
contig-183269	Geneious	mRNA	1478	2497	.	-	.	ID=Ss_srg_18;geneID=Ss_srg_18
contig-183269	Geneious	CDS	1478	2430	.	-	2	Parent=Ss_srg_18
contig-183269	Geneious	CDS	2470	2497	.	-	0	Parent=Ss_srg_18
contig-183269	Geneious	mRNA	3321	3758	.	-	.	ID=Ss_srg_19_Cterm;geneID=Ss_srg_19_Cterm
contig-183269	Geneious	CDS	3321	3758	.	-	0	Parent=Ss_srg_19_Cterm
contig-186051	Geneious	mRNA	16847	17967	.	+	.	ID=Ss_str_14;geneID=Ss_str_14
contig-186051	Geneious	CDS	16847	17422	.	+	0	Parent=Ss_str_14
contig-186051	Geneious	CDS	17464	17967	.	+	0	Parent=Ss_str_14
contig-186879	Geneious	mRNA	941	1894	.	+	.	ID=Ss_srg_26;geneID=Ss_srg_26
contig-186879	Geneious	CDS	941	1770	.	+	0	Parent=Ss_srg_26
contig-186879	Geneious	CDS	1810	1894	.	+	1	Parent=Ss_srg_26
contig-186879	Geneious	mRNA	4144	5184	.	+	.	ID=Ss_sra_11;geneID=Ss_sra_11
contig-186879	Geneious	CDS	4144	4734	.	+	0	Parent=Ss_sra_11
contig-186879	Geneious	CDS	4786	5184	.	+	0	Parent=Ss_sra_11
contig-187770	Geneious	mRNA	71847	72874	.	-	.	ID=Ss_sra_7;geneID=Ss_sra_7
contig-187770	Geneious	CDS	71847	72389	.	-	0	Parent=Ss_sra_7
contig-187770	Geneious	CDS	72431	72874	.	-	0	Parent=Ss_sra_7
contig-190343	Geneious	mRNA	1	408	.	-	.	ID=Ss_srg_46_Nterm;geneID=Ss_srg_46_Nterm
contig-190343	Geneious	CDS	1	408	.	-	0	Parent=Ss_srg_46_Nterm
contig-192295	Geneious	mRNA	32596	33036	.	-	.	ID=Ss_ilp_4;geneID=Ss_ilp_4
contig-192295	Geneious	CDS	32596	32944	.	-	1	Parent=Ss_ilp_4
contig-192295	Geneious	CDS	32993	33036	.	-	0	Parent=Ss_ilp_4
contig-20207	Geneious	mRNA	29305	30342	.	-	.	ID=Ss_str_9;geneID=Ss_str_9
contig-20207	Geneious	CDS	29305	29739	.	-	0	Parent=Ss_str_9
contig-20207	Geneious	CDS	29794	30342	.	-	0	Parent=Ss_str_9
contig-208978	Geneious	mRNA	2	691	.	-	.	ID=Ss_srg_24_Nterm;geneID=Ss_srg_24_Nterm
contig-208978	Geneious	CDS	2	624	.	-	2	Parent=Ss_srg_24_Nterm
contig-208978	Geneious	CDS	664	691	.	-	0	Parent=Ss_srg_24_Nterm
contig-210289	Geneious	mRNA	10796	11814	.	+	.	ID=Ss_srg_42;geneID=Ss_srg_42
contig-210289	Geneious	CDS	10796	11236	.	+	0	Parent=Ss_srg_42
contig-210289	Geneious	CDS	11275	11814	.	+	0	Parent=Ss_srg_42
contig-212744	Geneious	mRNA	768	1219	.	+	.	ID=Ss_srg_31_Nterm;geneID=Ss_srg_31_Nterm
contig-212744	Geneious	CDS	768	795	.	+	0	Parent=Ss_srg_31_Nterm
contig-212744	Geneious	CDS	837	1219	.	+	2	Parent=Ss_srg_31_Nterm
contig-21326	Geneious	mRNA	39258	39452	.	+	.	ID=Ss_gpc_2;geneID=Ss_gpc_2
contig-21326	Geneious	CDS	39258	39452	.	+	0	Parent=Ss_gpc_2
contig-226653	Geneious	mRNA	8518	9620	.	+	.	ID=Ss_str_8;geneID=Ss_str_8
contig-226653	Geneious	CDS	8518	9069	.	+	0	Parent=Ss_str_8
contig-226653	Geneious	CDS	9126	9620	.	+	0	Parent=Ss_str_8
contig-23151	Geneious	mRNA	8382	10218	.	+	.	ID=Ss_egl_30a;geneID=Ss_egl_30
contig-23151	Geneious	CDS	8382	8580	.	+	0	Parent=Ss_egl_30a
contig-23151	Geneious	CDS	9212	10072	.	+	2	Parent=Ss_egl_30a
contig-23151	Geneious	CDS	10136	10218	.	+	2	Parent=Ss_egl_30a
contig-23151	Geneious	mRNA	8463	10218	.	+	.	ID=Ss_egl_30b;geneID=Ss_egl_30
contig-23151	Geneious	CDS	8463	8580	.	+	0	Parent=Ss_egl_30b
contig-23151	Geneious	CDS	9212	10072	.	+	2	Parent=Ss_egl_30b
contig-23151	Geneious	CDS	10136	10218	.	+	2	Parent=Ss_egl_30b
contig-24357	Geneious	transcript	14490	15557	.	-	.	ID=Ss_srg_48_ncRNA;geneID=Ss_srg_48_ncRNA
contig-24357	Geneious	exon	14490	15165	.	-	.	Parent=Ss_srg_48_ncRNA
contig-24357	Geneious	exon	15218	15557	.	-	.	Parent=Ss_srg_48_ncRNA
contig-24357	Geneious	mRNA	14535	15485	.	+	.	ID=Ss_srg_48;geneID=Ss_srg_48
contig-24357	Geneious	CDS	14535	15485	.	+	0	Parent=Ss_srg_48
contig-26379	Geneious	mRNA	30897	32203	.	-	.	ID=Ss_gpa_6;geneID=Ss_gpa_6
contig-26379	Geneious	CDS	30897	31084	.	-	2	Parent=Ss_gpa_6
contig-26379	Geneious	CDS	31141	31294	.	-	0	Parent=Ss_gpa_6
contig-26379	Geneious	CDS	31347	31605	.	-	1	Parent=Ss_gpa_6
contig-26379	Geneious	CDS	31655	31821	.	-	0	Parent=Ss_gpa_6
contig-26379	Geneious	CDS	31874	32203	.	-	0	Parent=Ss_gpa_6
contig-28227	Geneious	mRNA	2726	3676	.	+	.	ID=Ss_str_15;geneID=Ss_str_15
contig-28227	Geneious	CDS	2726	3676	.	+	0	Parent=Ss_str_15
contig-2905	Geneious	mRNA	57354	58405	.	-	.	ID=Ss_tgh_1;geneID=Ss_tgh_1
contig-2905	Geneious	CDS	57354	58298	.	-	0	Parent=Ss_tgh_1
contig-2905	Geneious	CDS	58358	58405	.	-	0	Parent=Ss_tgh_1
contig-31949	Geneious	mRNA	120892	123807	.	+	.	ID=Ss_gsa_1;geneID=Ss_gsa_1
contig-31949	Geneious	CDS	120892	121164	.	+	0	Parent=Ss_gsa_1
contig-31949	Geneious	CDS	121215	121334	.	+	0	Parent=Ss_gsa_1
contig-31949	Geneious	CDS	121612	121709	.	+	0	Parent=Ss_gsa_1
contig-31949	Geneious	CDS	121764	121818	.	+	1	Parent=Ss_gsa_1
contig-31949	Geneious	CDS	121881	122333	.	+	0	Parent=Ss_gsa_1
contig-31949	Geneious	CDS	123661	123807	.	+	0	Parent=Ss_gsa_1
contig-37224	Geneious	mRNA	12233	13276	.	-	.	ID=Ss_str_1;geneID=Ss_str_1
contig-37224	Geneious	CDS	12233	13024	.	-	0	Parent=Ss_str_1
contig-37224	Geneious	CDS	13067	13276	.	-	0	Parent=Ss_str_1
contig-38216	Geneious	mRNA	13428	14532	.	+	.	ID=Ss_sra_8;geneID=Ss_sra_8
contig-38216	Geneious	CDS	13428	13851	.	+	0	Parent=Ss_sra_8
contig-38216	Geneious	CDS	13916	14532	.	+	2	Parent=Ss_sra_8
contig-40364	Geneious	mRNA	1162	2127	.	-	.	ID=Ss_srg_22;geneID=Ss_srg_22
contig-40364	Geneious	CDS	1162	2127	.	-	0	Parent=Ss_srg_22
contig-41692	Geneious	mRNA	125079	126221	.	-	.	ID=Ss_str_19;geneID=Ss_str_19
contig-41692	Geneious	CDS	125079	125624	.	-	0	Parent=Ss_str_19
contig-41692	Geneious	CDS	125670	126221	.	-	0	Parent=Ss_str_19
contig-45463	Geneious	mRNA	6834	7891	.	-	.	ID=Ss_srg_33;geneID=Ss_srg_33
contig-45463	Geneious	CDS	6834	7661	.	-	0	Parent=Ss_srg_33
contig-45463	Geneious	CDS	7706	7891	.	-	0	Parent=Ss_srg_33
contig-45615	Geneious	mRNA	14678	15665	.	-	.	ID=Ss_srg_34;geneID=Ss_srg_34
contig-45615	Geneious	CDS	14678	15266	.	-	1	Parent=Ss_srg_34
contig-45615	Geneious	CDS	15328	15665	.	-	0	Parent=Ss_srg_34
contig-45673	Geneious	mRNA	5871	6810	.	+	.	ID=Ss_srg_45;geneID=Ss_srg_45
contig-45673	Geneious	CDS	5871	6002	.	+	0	Parent=Ss_srg_45
contig-45673	Geneious	CDS	6061	6810	.	+	0	Parent=Ss_srg_45
contig-46161	Geneious	mRNA	45088	47739	.	-	.	ID=Ss_tsn_1;geneID=Ss_tsn_1
contig-46161	Geneious	CDS	45088	47739	.	-	0	Parent=Ss_tsn_1
contig-46465	Geneious	mRNA	2812	3866	.	-	.	ID=Ss_str_10;geneID=Ss_str_10
contig-46465	Geneious	CDS	2812	3237	.	-	0	Parent=Ss_str_10
contig-46465	Geneious	CDS	3282	3866	.	-	0	Parent=Ss_str_10
contig-48040	Geneious	mRNA	54906	55988	.	+	.	ID=Ss_odr_3;geneID=Ss_odr_3
contig-48040	Geneious	CDS	54906	55988	.	+	0	Parent=Ss_odr_3
contig-50217	Geneious	mRNA	18771	19908	.	-	.	ID=Ss_srg_14b;geneID=Ss_srg_14
contig-50217	Geneious	CDS	18771	18799	.	-	2	Parent=Ss_srg_14b
contig-50217	Geneious	CDS	18996	19908	.	-	0	Parent=Ss_srg_14b
contig-50217	Geneious	mRNA	18886	19908	.	-	.	ID=Ss_srg_14a;geneID=Ss_srg_14
contig-50217	Geneious	CDS	18886	19908	.	-	0	Parent=Ss_srg_14a
contig-51994	Geneious	mRNA	42763	43838	.	-	.	ID=Ss_srg_37;geneID=Ss_srg_37
contig-51994	Geneious	CDS	42763	43137	.	-	0	Parent=Ss_srg_37
contig-51994	Geneious	CDS	43194	43838	.	-	0	Parent=Ss_srg_37
contig-5271	Geneious	mRNA	167229	168203	.	+	.	ID=Ss_srg_49;geneID=Ss_srg_49
contig-5271	Geneious	CDS	167229	168058	.	+	0	Parent=Ss_srg_49
contig-5271	Geneious	CDS	168098	168203	.	+	1	Parent=Ss_srg_49
contig-53457	Geneious	mRNA	556	1545	.	-	.	ID=Ss_srg_10;geneID=Ss_srg_10
contig-53457	Geneious	CDS	556	1545	.	-	0	Parent=Ss_srg_10
contig-53457	Geneious	mRNA	23220	24382	.	-	.	ID=Ss_str_12;geneID=Ss_str_12
contig-53457	Geneious	CDS	23220	23687	.	-	0	Parent=Ss_str_12
contig-53457	Geneious	CDS	23731	24102	.	-	0	Parent=Ss_str_12
contig-53457	Geneious	CDS	24164	24382	.	-	0	Parent=Ss_str_12
contig-54150	Geneious	mRNA	25322	26293	.	+	.	ID=Ss_srg_23;geneID=Ss_srg_23
contig-54150	Geneious	CDS	25322	26157	.	+	0	Parent=Ss_srg_23
contig-54150	Geneious	CDS	26197	26293	.	+	1	Parent=Ss_srg_23
contig-54678	Geneious	mRNA	300	1594	.	-	.	ID=Ss_gpa_17;geneID=Ss_gpa_17
contig-54678	Geneious	CDS	300	1484	.	-	0	Parent=Ss_gpa_17
contig-54678	Geneious	CDS	1523	1594	.	-	0	Parent=Ss_gpa_17
contig-55657	Geneious	mRNA	65855	66877	.	+	.	ID=Ss_srg_29;geneID=Ss_srg_29
contig-55657	Geneious	CDS	65855	66217	.	+	0	Parent=Ss_srg_29
contig-55657	Geneious	CDS	66275	66877	.	+	0	Parent=Ss_srg_29
contig-55657	Geneious	mRNA	86597	87792	.	+	.	ID=Ss_tgh_5;geneID=Ss_tgh_5
contig-55657	Geneious	CDS	86597	86620	.	+	0	Parent=Ss_tgh_5
contig-55657	Geneious	CDS	86664	87572	.	+	0	Parent=Ss_tgh_5
contig-55657	Geneious	CDS	87616	87792	.	+	0	Parent=Ss_tgh_5
contig-5937	Geneious	mRNA	705	1694	.	-	.	ID=Ss_srg_40;geneID=Ss_srg_40
contig-5937	Geneious	CDS	705	868	.	-	2	Parent=Ss_srg_40
contig-5937	Geneious	CDS	920	1694	.	-	0	Parent=Ss_srg_40
contig-5937	Geneious	mRNA	6803	7861	.	-	.	ID=Ss_str_13;geneID=Ss_str_13
contig-5937	Geneious	CDS	6803	7427	.	-	1	Parent=Ss_str_13
contig-5937	Geneious	CDS	7470	7861	.	-	0	Parent=Ss_str_13
contig-5937	Geneious	mRNA	16307	17132	.	-	.	ID=Ss_srg_30_frag;geneID=Ss_srg_30_frag
contig-5937	Geneious	CDS	16307	16454	.	-	1	Parent=Ss_srg_30_frag
contig-5937	Geneious	CDS	16498	17132	.	-	0	Parent=Ss_srg_30_frag
contig-612	Geneious	mRNA	45349	45711	.	+	.	ID=Ss_ilp_6;geneID=Ss_ilp_6
contig-612	Geneious	CDS	45349	45711	.	+	0	Parent=Ss_ilp_6
contig-6326	Geneious	mRNA	78970	80013	.	-	.	ID=Ss_sra_2;geneID=Ss_sra_2
contig-6326	Geneious	CDS	78970	80013	.	-	0	Parent=Ss_sra_2
contig-63525	Geneious	mRNA	233345	233816	.	-	.	ID=Ss_tgh_6;geneID=Ss_tgh_6
contig-63525	Geneious	CDS	233345	233512	.	-	0	Parent=Ss_tgh_6
contig-63525	Geneious	CDS	233556	233735	.	-	0	Parent=Ss_tgh_6
contig-63525	Geneious	CDS	233784	233816	.	-	0	Parent=Ss_tgh_6
contig-65248	Geneious	mRNA	7406	8465	.	-	.	ID=Ss_srg_8;geneID=Ss_srg_8
contig-65248	Geneious	CDS	7406	7530	.	-	2	Parent=Ss_srg_8
contig-65248	Geneious	CDS	7581	8106	.	-	0	Parent=Ss_srg_8
contig-65248	Geneious	CDS	8157	8465	.	-	0	Parent=Ss_srg_8
contig-67945	Geneious	mRNA	1194	2322	.	-	.	ID=Ss_gpb_2;geneID=Ss_gpb_2
contig-67945	Geneious	CDS	1194	2137	.	-	2	Parent=Ss_gpb_2
contig-67945	Geneious	CDS	2196	2322	.	-	0	Parent=Ss_gpb_2
contig-70442	Geneious	mRNA	46093	47306	.	+	.	ID=Ss_gpa_4;geneID=Ss_gpa_4
contig-70442	Geneious	CDS	46093	46155	.	+	0	Parent=Ss_gpa_4
contig-70442	Geneious	CDS	46205	46855	.	+	0	Parent=Ss_gpa_4
contig-70442	Geneious	CDS	46909	47062	.	+	0	Parent=Ss_gpa_4
contig-70442	Geneious	CDS	47113	47306	.	+	2	Parent=Ss_gpa_4
contig-70873	Geneious	mRNA	101925	102826	.	+	.	ID=Ss_sra_3;geneID=Ss_sra_3
contig-70873	Geneious	CDS	101925	102395	.	+	0	Parent=Ss_sra_3
contig-70873	Geneious	CDS	102437	102826	.	+	0	Parent=Ss_sra_3
contig-73603	Geneious	mRNA	16648	17756	.	-	.	ID=Ss_goa_1;geneID=Ss_goa_1
contig-73603	Geneious	CDS	16648	17248	.	-	1	Parent=Ss_goa_1
contig-73603	Geneious	CDS	17293	17756	.	-	0	Parent=Ss_goa_1
contig-75755	Geneious	mRNA	12366	13486	.	+	.	ID=Ss_srg_9;geneID=Ss_srg_9
contig-75755	Geneious	CDS	12366	12673	.	+	0	Parent=Ss_srg_9
contig-75755	Geneious	CDS	12721	13187	.	+	1	Parent=Ss_srg_9
contig-75755	Geneious	CDS	13230	13486	.	+	2	Parent=Ss_srg_9
contig-7695	Geneious	mRNA	8414	9781	.	+	.	ID=Ss_gpa_13;geneID=Ss_gpa_13
contig-7695	Geneious	CDS	8414	8545	.	+	0	Parent=Ss_gpa_13
contig-7695	Geneious	CDS	8598	8685	.	+	0	Parent=Ss_gpa_13
contig-7695	Geneious	CDS	8725	9064	.	+	2	Parent=Ss_gpa_13
contig-7695	Geneious	CDS	9108	9366	.	+	1	Parent=Ss_gpa_13
contig-7695	Geneious	CDS	9414	9567	.	+	0	Parent=Ss_gpa_13
contig-7695	Geneious	CDS	9618	9781	.	+	2	Parent=Ss_gpa_13
contig-78295	Geneious	mRNA	626	1582	.	-	.	ID=Ss_str_17;geneID=Ss_str_17
contig-78295	Geneious	CDS	626	1582	.	-	0	Parent=Ss_str_17
contig-78434	Geneious	mRNA	75509	76548	.	+	.	ID=Ss_tgh_2;geneID=Ss_tgh_2
contig-78434	Geneious	CDS	75509	75565	.	+	0	Parent=Ss_tgh_2
contig-78434	Geneious	CDS	75613	76548	.	+	0	Parent=Ss_tgh_2
contig-80600	Geneious	mRNA	2117	3082	.	-	.	ID=Ss_srg_53;geneID=Ss_srg_53
contig-80600	Geneious	CDS	2117	3082	.	-	0	Parent=Ss_srg_53
contig-82010	Geneious	mRNA	13250	14289	.	+	.	ID=Ss_srg_32;geneID=Ss_srg_32
contig-82010	Geneious	CDS	13250	14017	.	+	0	Parent=Ss_srg_32
contig-82010	Geneious	CDS	14068	14289	.	+	0	Parent=Ss_srg_32
contig-84316	Geneious	mRNA	9964	10935	.	-	.	ID=Ss_srg_44;geneID=Ss_srg_44
contig-84316	Geneious	CDS	9964	10935	.	-	0	Parent=Ss_srg_44
contig-84530	Geneious	mRNA	5231	5660	.	-	.	ID=Ss_ilp_7;geneID=Ss_ilp_7
contig-84530	Geneious	CDS	5231	5343	.	-	2	Parent=Ss_ilp_7
contig-84530	Geneious	CDS	5423	5660	.	-	0	Parent=Ss_ilp_7
contig-84713	Geneious	mRNA	2332	3294	.	+	.	ID=Ss_sra_10;geneID=Ss_sra_10
contig-84713	Geneious	CDS	2332	3294	.	+	0	Parent=Ss_sra_10
contig-84930	Geneious	mRNA	85220	86244	.	-	.	ID=Ss_str_4;geneID=Ss_str_4
contig-84930	Geneious	CDS	85220	85823	.	-	1	Parent=Ss_str_4
contig-84930	Geneious	CDS	85862	86244	.	-	0	Parent=Ss_str_4
contig-84930	Geneious	mRNA	104546	105718	.	-	.	ID=Ss_gpa_2;geneID=Ss_gpa_2
contig-84930	Geneious	CDS	104546	105017	.	-	1	Parent=Ss_gpa_2
contig-84930	Geneious	CDS	105074	105551	.	-	2	Parent=Ss_gpa_2
contig-84930	Geneious	CDS	105601	105718	.	-	0	Parent=Ss_gpa_2
contig-86577	Geneious	mRNA	3175	4107	.	+	.	ID=Ss_srg_43;geneID=Ss_srg_43
contig-86577	Geneious	CDS	3175	4107	.	+	0	Parent=Ss_srg_43
contig-87473	Geneious	mRNA	4004	5071	.	+	.	ID=Ss_srg_51;geneID=Ss_srg_51
contig-87473	Geneious	CDS	4004	4138	.	+	0	Parent=Ss_srg_51
contig-87473	Geneious	CDS	4178	4890	.	+	0	Parent=Ss_srg_51
contig-87473	Geneious	CDS	4930	5071	.	+	1	Parent=Ss_srg_51
contig-90305	Geneious	mRNA	152152	153030	.	-	.	ID=Ss_srg_38;geneID=Ss_srg_38
contig-90305	Geneious	CDS	152152	153030	.	-	0	Parent=Ss_srg_38
contig-91030	Geneious	mRNA	1449	2494	.	+	.	ID=Ss_str_3;geneID=Ss_str_3
contig-91030	Geneious	CDS	1449	1652	.	+	0	Parent=Ss_str_3
contig-91030	Geneious	CDS	1706	2494	.	+	0	Parent=Ss_str_3
contig-94562	Geneious	mRNA	65190	66238	.	+	.	ID=Ss_str_5;geneID=Ss_str_5
contig-94562	Geneious	CDS	65190	65750	.	+	0	Parent=Ss_str_5
contig-94562	Geneious	CDS	65801	66238	.	+	0	Parent=Ss_str_5
contig-97391	Geneious	mRNA	23181	24423	.	+	.	ID=Ss_gpb_1;geneID=Ss_gpb_1
contig-97391	Geneious	CDS	23181	23241	.	+	0	Parent=Ss_gpb_1
contig-97391	Geneious	CDS	23301	23506	.	+	2	Parent=Ss_gpb_1
contig-97391	Geneious	CDS	23565	24111	.	+	0	Parent=Ss_gpb_1
contig-97391	Geneious	CDS	24166	24267	.	+	2	Parent=Ss_gpb_1
contig-97391	Geneious	CDS	24317	24423	.	+	2	Parent=Ss_gpb_1
contig-98730	Geneious	mRNA	14486	15593	.	-	.	ID=Ss_srg_16;geneID=Ss_srg_16
contig-98730	Geneious	CDS	14486	15510	.	-	2	Parent=Ss_srg_16
contig-98730	Geneious	CDS	15560	15593	.	-	0	Parent=Ss_srg_16
