# Supplementary material for: cGMP and NHR Signaling Co-regulate Expression of Insulin-Like Peptides and Developmental Activation of Infective Larvae in Strongyloides stercoralis
Source: PLoS Pathog. 2014 Jul 10;10(7):e1004235. doi: 10.1371/journal.ppat.1004235 (PMC4092141; doi:10.1371/journal.ppat.1004235)
Supplement: Data S2 — Strongyloides stercoralis homolog transcript sequences. (FA) [file ppat.1004235.s006.fa]

>Ss_srg_3
ATGATAAGAGTATTTTTAACATCTGAAACATATCACTATTATTTTAATTGTTCTTTTTATACACAACAAG
AATGGTGGAAAGAAGGTGAACCAAATCCAGAAATTGGTATTATTTATATAACTTTGGGAATAATATTTAT
TATTCTCTATATACCATCACTTTTAGTAATGATAAAAAAAGAATTATTTAAACTATCTTGTTATAAGATT
ATGTTTTTTACTGGAATATTTGATATAGTAACTCTTACACTTAACTCAGTTTTAAGTGGATATTTAGGAT
ATATTGGTGCTGTAGCATGTAACTATCCGTTATTAAACTATATTTGTGGTGCTATTGCACTTTTTGGATG
GGTTTCAACTTCTACAGCACGTTTAATACTAGCAATAAACAGAATGATTGATTTTTATGGAAAAAATTTA
GGATATAAACTTTTTAAAGGTTACAAAACATATTTATGGTTATTAATTTCTTTTACTTATGGTTTGTTAG
CTGGAATATTTAGCAATCCACCAGGTTTTACTTCAAAAAAAATGGCTTGGTTTTATGATCCATATTTTGG
TACTAAAATTCCATCAAATATACCTACTCCAAATTATATAAATATGGTTCAAGTTTGTCACAATATACTA
GTAACATCAATAATGACAATTGTTTATATTTTATCTTGTATTTTGATATCATTTAAATATCAAACATCTT
ATAAAATTAATTTTACAACTGGAAAGGGCTCCTTGTTTATTCAATCTTTTATCATTTGTTCTTCTTCATT
TTTTGCAGCATTAATAAATGTTATTATGCAATATTTGGATACACCTGATTTTGTTGTAATAATTGGCCAT
TTTCTTTGGATTATCACTCAAGGTACTACACCAGTAATTTTACTTATTTTTAATAAAAATATTCAAAGAA
TTATCAAAATGTACTTTTTTACTATGTTAAAAAAGCCAAATATTACAAAAACATCGAAAACAAGAAGTGC
ATTTCAAAAAAAAAACATAAAATAA
>Ss_str_18
ATGAACAAATCTCAAGTACCAGAATTTAGTTATCCTATTTTTGGAATTTCAGTTTATCAAATATTTATTA
CTAATTGTTTTACAATTCTACCCAATATTTATTTTTTCTATAAAAGTATAACTTATCAACTTTTTAATAA
AAGAAAAATTTTTAAATATATGACAATAGTTATGTCATTTGAATATATCTTTGCTTGTTCTACACATTTA
ATTTATAACGGATATCTACTTATTTATCATTATACAAATTCCAAAATACATGTTCCAACATGTTCTAAAT
TAAGTGGATTCAATCTTAATATTAAACATTATTTAGTTGTTACACCATTTTATTTTAGTATTTTTCGTTT
TTATAAAATATTATTAAATAAAAACCCTCATATTACTGTATCAGTAATAATAATGTTTATCACATTAGGT
CCAATAACTTACATTATGATTGGGCAATTTTTTGATATCAATACCTATTATTTACCTAAAAGTGGTTGTG
GATATGAAATATTTAGTGGATTACCATTTTATGAACAATCATTATATCTTAATATGTCTATTGTATTTAT
TGTTCCATTTTTGTCACTTATTATTAATTATCAAATTTATAAAACTGTTATTAAAAAAACATCAAAATTA
AACGCTACTAGATTAGCTGAACATAAATCATTATTTTATGGAGTAACAGTACAAAGTATGTTTCCACTTT
TTTGTCAAATACCAGCAATAATATTTATTTTTGCTTTTGCTAAAACACGAAGCAGTGTAAATGAAATTGA
AATTATTGTTCATATTTTTTATTATTTTGGACATGGACTTTGTATATTTTTTTCAGTAGTTATGATTAAA
GAATTTAGAATTATGATATTGAATGATTTTAAAATTAGAAAATATATTAATCCTCTTCAAAGTATTTCTT
TTTTTATGTATAATAAAAATAATGATCGAACTATATTGTAA
>Ss_str_7
ATGCCATTGACGGAGGGTGAAGTTTCACTAAAATTAAAACTAATAAAAATTCATGAATACAATGATATTA
TATTTGGCTCTACAGGAATAATTTTAAATCTTCTCTTAATAATATTAATTTTTAAAAAATCTAGAAAATA
CTTTGAAATGTATAGATATATCCTTTTATATTCACGTATCATTCATTTATTATTATCAGTTGCATTAATT
ATATGTGGACAATTTATAGAAGTGATCTCACAAAATATGTATCTTATAGTATCTGGTCCATTTAGATATA
CATTATCAAAAACAGTAACAATAGTTATACACTTAATATTTTCAACATCTATTTATTTATCAATAACATC
AGTTTCAATATCATTTATTTATAGACATACAATTATTGTTGATAACAAAATATGGAATGCAAAAAAACTT
TATATTGTAATTTTAATAAATATTATTATTATTATGCCAATAAATATTTTTGGATTTATGGCTTTTTACG
TAGAAGGTTCAAACTATGAATCTACGATGATAAAACTTGATGAAAATGTTTGGTTTAATAAAGAATTAAA
TAAATATATGGCTTATGTTGTAGCGGACAGGGAAAGTATTTATTATAAACTAATGATAGGCTACATTTTT
ATAATAATTTGTGCTGTTTACATAATAATTTTGTTTTCTTCTTATGCAGTCAAGAGGAAATTGAAACAAG
TTAATAGGATGAGTAGTATGAATAAAGTACAAAAGTTACATAAGAATAATAATCAAATAAATAATGTCTT
ATTTATTCAAGCTTTGATTCCATTAATATTTATTTTATTACCTTATACTTTTTGGTTTACATGTATTGTT
TTAAAATCATATTTTTTAATAATTTATTCACCTTTATTATGGGTTCATATAGCATGGGTACCAACAGTTG
AAGCAATAGGTACAATTTTACTTGTTAAAGAATTTAGAAGAGGATTAATAAAATTTTGGAGAAAAAGTAT
TTATAGTGATTCTACAAAAGCACCAAAGCAAAAAGAAATTAATAAAAATAAAAATTAA
>Ss_str_2
ATGTGTAATGTTAAGACTCAAATTTTAATTCTTGAACTTCATAAATACACTACTTATGTTATTGAAGTTT
TTGGATTACTTTTCAACTTTGTTGTTGTTTATTTTTTACTAACAGATAAAAGAAGTATTGTTTATTCTTA
CAAAATAACTGTTATCATTCATTGTATAATGGATATCGGGCTCGGGATCATGCATATTTTGGGGATGTTT
CAAATAGAATCTGTTGGGACAACAATCTTTATGGTTTTAGATGGACCAATTCAATTTATAAATAATTATC
TTGTCCATAATTGGTCATTTATTATAGCAAATTTTTTCTTTTCTTGTAGTATATTTTGTGGAAGTATGAC
AGTAATCTATCGATACTTAATTGTTGTTAAAAAGAAATCTTTTGATAATGTTAATATTTTAATGTTATTT
ACACCAATAATTGTTATATCTGGTGTTATAGCATCACAATATATACCATATTATAGTCCATTATCTAAAG
AAAAATATAAAGAGTATAAAAAACTTTTAAATAATGAAGTTTGGGCAAGGAATAAAGTTTATGGAGAAAA
TTTTATTGTATTAATAAGTCCTGCTTATCAACAATCAAATTCATTTTTTACTTATTTTTCTCTTATAAGT
TATTTTGTGACTGCTTTTATCATTATAATATTTACTATTTTATTAAGAATACATTTAAAAAAAAATCGAA
GTAATATGTCAGAATCAACATTAAAAATAGAAAGACAAATACAAATAACTTTACTTATTCAGGCATTATT
TCCTATATTTTTGGGTTATATACCAAATATTATACCTTTTTTTATGGCCATATATAAAACTCCTTTACAA
TGTTATATAATATTTATTGGTATATGTATCACTTATATACCATTAATTAATCCATGTATATTATTATTAA
TGACACCACATTTTAGAAATAGAATTTTTTTTTGTGTATGGAAAAAAAATAAATCTGTAAATATAAAAAC
AATAACACAAATAAAATAA
>Ss_gpa_10
ATGTTTTCATTTAATATATTAAATTTTCTAAGGAACGTTTCTTTATGTAATAATGAGGAAGATATTAAAC
AATATGAAATATCAAAAGAAATTGATAGAGAATTAGTGCAAACCAAAGCAAAGTTTGTAAGGAGAATGTT
ACTTTTAGGTCCTGGAGAGTCGGGTAAAAGTACATGCTTAAAACAAATGCAAATATTACATAATAAAGGT
TTTACTCAAAATGAGTTAAATGAAAGGAAAATGATTATCTTTAGTAATACTATAAAAAGTATTTTAATAA
TGATTAATGTTCTAATTTCAAATAATAAACATCATTCTATTAGTAATCTTAATGAAATGGTAAAAAGATT
AGAAGAATATTTGAGGGAAGACTTAGAAAATAATACCTTTCCAGAGGATGTTGCTAGAATTGTAAAATAT
ATTTGGAGTCAAAAAAGTATACAAGAGATATATAAAATACGTGATACTTATCAATTAATAGACTCAGCTG
AATATTTTTTAAACTCAATTGATAGGATATCAGCTCCTAATTATATTCCTAATACTCAAGATATATTAAT
GGTACGGATTCCAACTACTGGTGTTGTTCAAATTAATTTTAGACTTAAAAATATAGACTTTAAAGTTTAT
GATGTTGGTGGGCAAAGGAGTGAAAGGAGGAAGTGGATTCATTGTTTTGACAACGTACATGGATTAATTT
TTGTAGCTGCTGTTAGTGAATTTAATCAAGTGTTACGTGAAGACAACAAGACTAATCGTCTTATGGAGGC
AATAGAACTTTTTGACTCTGTTTCTAATAGTCCATTTTTTGAGCATGCATGTATAATTATATTTTTAAAT
AAAAAAGATATCTTTGCAGAGAAGATAAAAAGATTTTCAATCAAAGAATGCTTCCCTTCGTATAATGGTC
CTCAAGAGTATGGTCCATGTATGAAGTTTATTGGATCACAATTTTGTAGACAATATCGTGGAAAAAAACA
TTTATATATGCATTCAACTTGTGCCACAGATACAAATCAAGTTCAACATGTTCTTAATAGTGTTATTGAT
ACGATATTACAAAAAAATCTCAAAGAATCTGGTATGATATAA
>Ss_srg_2
ATGTATCTATTAGCATTAACTATAATTTTATATTTTAATACATTTCTTGGAATTTTAACTAATTTTTTTA
CATTTTTTTATTATTTGATTTATTTAAAAAATAGAACTATTTTTGATATTTTTTGTATATCATCTTCATT
ATCAAATTTAGTGATATTACTTCCACATTTTTTATTAATGATAGCTTTTGATATACAGTTTATTAATATT
GGAGATACTTTTAATAAAAGAGTAGGCCAATTAGTATTATTAGGTTATTATACTGGCTATTATAATAAAC
TTATTATTTCATTAAATAGATTTATTGCTATACATCATCCAACAAAATATAATAAAATTTTTAGTAAAAA
AAATACTTATATTGCACTTATAATTTTTTGGACTTTGTCTGGTTTGATGTGTATACCATACTCATTTGAT
GAATTTTGTTATTTTATGTTGAATGATAAAATATGGACTTTTAAACAGTCAACATTTTGTTATGATTTAT
CATACTATGGAGATTTTATTTTTGGAATTATTTCTGGAGCATTAACAATAGCTATTGACTTATTACTATT
ATGGCAACTTTTAGCAAAACAATATTGTTCTTTAACTAGAAAAAAAACTGATAATTATAGTAATCCTACG
TTAAGGCTAAATTTAGATATTTTCTATAGAACATTGGCTTCAAATATATGTCTTATTATTATGCTTATCT
GTTTTTATTGTATATCACATATAGTTAAAGATAATGTTAATTTTGTATTATTAACAACTACAATTGTTTG
GATTTCATATCATATGGTTGATGGTATTTTTGTTGGAATATTAAATAATGATGTCAGAAAGAAAATTTGT
GGTATTTTTATTAGTAAAACTCAACAAAGCAAATTTAATAATTTAGTAAAATCAACTAAAATTGGTAGTA
GAAAATCAGGTTTATAA
>Ss_gpa_7
ATGTGTTCCATTGTCCCTGCCAATAAAATTAATACTTTCAGACTGACGACTATTATTACAATAAATTCAA
CTGATCGTGGAACTGCCAATTCCCGATCATTAAAATCAATTTTTGGCTCAAATTCTAATAAAATTAGTTG
GAATTCTTTTTTAAAAATGGGACAATGTACTTCACAAGATCAAAAAGCTCAAAAAAGAGTTAATAGAAAA
ATTGAAGATAGAATAAAAAAAGATCAATCCATGTCATTAAGAATTATAAAATTACTATTACTAGGAGCAG
GTGAATCCGGTAAAAGTACTGTATTAAAACAAATGAGAATTCTTCATAAAGATGGATTTTCACAACAAGA
TTTAGCTATGATTAAACCTGTAGTATATAGTAATTGTATTCATAGCATGTTAGCAATTTTAAGAGCAATG
TTTCATCTACAAATTGAATATTATGATGCTGAAAGAATTAAAGATAGTCAAATTGTTTTTGCAACTGTTC
ATGCTAATAAAGAAGAAATAACAGAAGAATTATCATTAGCTATGCAAAGATTATGGAAAGATAAAGGTGT
TCAAGAATGTTATAAAAGATCTAATGAATATCAAATAGATGATTCAGCAAAATATTTTTTAGATAATCTT
CCACGTCTTAGTTCTGTTGATTATTTACCTACAGAACAAGATTTATTAAGAACAAGAATAAAAACTACAG
GAATAACAGAAGTTTTATTTGAATTAAAAGGATTGACTTTTCGGGTCATTGATGTTGGTGGTCAAAGATC
TGAGCGCAAAAAGTGGATTCATTGTTTTGATAATGTTAATGCAATAATTTTTATATCATCTTTATCAGAA
TATGACCAAACTCTTCGTGAAGATAATTGTACAAATAGAATGCAAGAATCATTAAAACTTTTTGATTCAA
TATGTAATTCCCCATGGTTTGCTGATATACATTTTATATTATTTTTGAATAAAAAAGATTTATTTGCTGA
AAAAATTTGTAGATCACCATTAACAGTATGTTTTCCTGAATATAAAGGTCAACAAAGTCATACAGAATGT
ATTAATTATATCCAATGGAAATTTGAAACAATGAATAGATCACCTTTAAGAGAAATATATTGTCATCATA
CATGTGCAACAGATACAAATAATGTTCAATTTGTTTTAGATGCCTGTTTAGATATGATAATTGCAAAAAA
TTTAAAATCAATGGGATTATGTTAA
>Ss_gpa_3
ATGGGAGTTTGTCAAAGTTCAAAAGAAAAAGAAATGCAAAATAAAACAAAAGCAATTGATAAAGAGTTAA
TGCAAGGACATTTAAATCAACAAAAAATTGTTAAACTTCTTTTACTTGGTGCTGGAGAATGTGGAAAAAG
TACTGTGCTTAAACAAATGAGAATTCTTCATGATCATGGATTTTCGGATGAAGAAATGACAAAACAAAAA
GGTGTAATTTATAATAATACTGTTCAAGCAATAGCTTGTATAATTCGTGGAATGGGAACATTACAAATAA
ATTATGAAAATCCTGAAAGAGAAGCAGATGCAAGAATTGTATTAGATACAATTAAAAGAGGTGAAGAATC
AGAACCATTAACGGCAGAATTAGCAAATGCTATAGAACGATTGTGGGCGGATAAAGGTGTCAATACAATA
GCATACAGTAGAGGAAATGAATATCAGTTACCAGAATCTGCAAATTATTTTCTTGATAATGTTAAAAGAA
TCTCACAACCAGATTATAAACCAACAGAGCAAGATATATTATTAAGTAGAATCAAAACAACTGGAATTGT
AGAAGTTAAATTTAAAATGAAAAATGTTGACTTTAGAGTTTTTGATGTTGGTGGACAGAGATCAGAAAGA
AAAAAATGGATTCATTGTTTTGAAGATGTTAATGCTATAATATTTATTGCTGCAATTAGTGAGTACGATC
AAGTTTTATTTGAAGATGAAACAACTAATCGCATGTTGGAATCTATGAGGTTATTTGAATCAATTTGTAA
CTCTCGATGGTTTATAAATACATCTATGATACTTTTTCTTAACAAAAAAGATCTTTTTTTAGAAAAAATT
AAAAAAACTTCAATAAAAGTTGCGTTTCCTGAATATAAAGGTGGTAATACTTATGAAGAACAAGTTAAAT
TTATTGAAGATACTTTTGAAGGACTTAATGCTAACCCAGATAAAACGTTATATATGCATCAAACCTGTGC
TACGGATACAAATCAAGTACAAATGATTTTAGATTCTGTTATTGATATGATTATTCAAGCTAATTTACAA
GGGTGTGGTCTATATTAA
>Ss_ilp_3
ATGTTTTTAATTTCGTCAATTTCAACTTTCAAAAAAAATCTTCGTCTTTTACTTATCATAGGTTCACTTG
TTGTAATTGCTAACTGCCGTTTTAATAGAAATCCATGGTACTCCTTTATGGAGACTAATGATGATTATAT
TCCTGGAAATACTTTTGATGAATTTATGAAAACTAAACAATTTAGAAATCCAAACGATTTACCCTTTCCA
GAGAGGTACATTTTTAAAAAACGTAGGGATCCAAATGAATTAGTAAAAAGTTGTGGTAGAGTTCTTATTG
CTCGAGCTAAAGAAGTTTGTATGCAATGTAATTCATATGATTGGAAGAATATAACTAGGAAATATTCATT
AGCTGATCATTGCTGTCAACAAGAATGTTCCGACAATCAAATTGCTACTACATGCTGTATTTGA
>Ss_srg_39
ATGATTATGAATAATCTTGGAATATTTCAATTAACCTATCTTATTCCATCACTTTTATTTATGGGAATTG
TTGGATTTTTATTAATTAGAAATATTTTTAATGGCACACCAAAATTTTGCAATGAATTTTATCCTTTTAT
TTGTTATCGTATTATTAATGATCTTATCTATCATATTAGTATGCTATTATTATTAAAATTACCTATGTGG
GGTTATTTTAAAAGTATATATTCGGAGAATGACTTTTTGGCTCAAATGGGATTTTTTTTCGGTACATCAA
CATGTTGTATACCATTTATTCATGCACTGGTAATTAGTTTTATACGGTTTATTGCAATTTATTATCCAAT
GAAGTATAAAGTAATTTTTATATCTATAAGAATAAAACAAATATGTATTGGAATGTTTTTATGTAGTTTT
TGCATTGGTGTTCCAACAATTTTTTTTAAATCAAAATATGATTTCAAAATAGATACAATAACATTGACAC
CAACATATCTTACAACATCAATAATTTTTTATCAAATTTTTTATGGAATATTTTTTTATGGAACAATTAT
TGTAATAGCTTTTGGATTAAATGTACTTAATATAATAGGATTAAATAGAAAAAAATATAATAAAAATATA
AAGTATTCAGAAAAATATTATATTATATATAGTTTTTTTACACTTATTACATCAATATTAATGGAAATAT
ATTTTGTTTTAAGAATAGGTGGAACATACTTTGGAAATGTTAAAATGACTCATAATGCTAATGCATTCTT
ATCATGGACTGGTGATTTAGTAACATTAGGAGGTTTTTATTTTTTTATTTTTGTATCAAAAGATGTTAGA
AAATTATTAAAAGAAACATTTGGAAAAATATTTAATAAAATAAATTATTCATACAATAGTGAAATATTTT
TTCAAATTAGAAGCAATGATGTAATTGTATAA
>Ss_srg_35
ATGTATCTTTTTTATTTAATTACTATATTAACAATGGATGTAATAGGAATACCATTATCTATTATGATGT
TTATATTTATTGCTTATTCATTAATAAAAAAAGATTCAGAAATATCTGGATCTTTTTATTTTCAACTTTT
GTCAAATTCTTTGTCAGATATATTTTTTTTATTTTTTGCATATTTTATTGTTAGAATTCCATTATTTGGA
ATTTTTAATGAATGGTACCTGAAACAAAAAGTTTTTCCTGGTATTTTGTATGGATTTACAATTTATGGTT
CAATGGCTATTGCGATAGGACAATTAAATCTTTCTATAAATCGATTAATAGTTTTATTAAGTCCTATTAA
TTATACAAAATATCTTACAAAAAAACTTTCTATATTAATGATTATTTTACAATGGACTATACCAATTTAT
AACTTAGTTCTAACTTATAATAAACGTGTAATACCACGTTATTCAAAAGACAAATCTATGTTACTTTTAG
AACTTGATAATATAACTTTTATGAATAAATTAATTTTTTATGCTGTTGCATTTGGATTTGGAACAAGTGC
TATTTGTATTATTATAGGAATATGGAGCATAATATTATATAAAAAGTTAAATAAAAATTATTTAAAAGAT
AAAAAAAAGAGTCAAAAATTGATGTTATTATTAATTTATGTTATTGTACAGACAGCTTCATTAACCTTTC
TTAGTATAGTTGGATTAATTCAATTTTCTTCATTTGCTTTTAAAAATACATTAGCTTATACAATATCTAT
ATATGCTTATCCTGTTGCTGAAAACTTGTTATGCCTTTCTTATTCCTTTATTTTATGTTTTACAAACAAA
AAAATAAGATTGAATTTCTACCTATTTTGGTTAGGTAAAATATTTAATCATAATAAGGAAGAAATTAAAG
TAAGAATAATAAGTAAAAATAAAAAAAATTTTTGTTGTTATTAA
>Ss_srg_50
ATGAAGTCGTTATTTATTATATTTATATTTAAAATGTCAATACCTATTTATGATGCTATTTTCCTTGGCA
TACAATGCATTTGTTATCTAATTTACATAATGTTAGCATTATCATTTTTTTTAAAAATGTTAGAAAATAA
GGACAAAGAAAAGGATGTTACAACTTTTAAAATACACTTTATAATGAATTCATTTTTTGATATTTTACAA
GCTTTTTCTGTAATAATTTTTCAAAAATTTTTACATTGGAATATTTTGGTTTCATACTTTAATGAAAATA
AATGGATAAAATTTTTGTATGCTCCAATATTATATATGTCTATCTTTGGATCTGTTATTGGTGGTTGTTA
TACAGTTATTAATAGATATTGTGCTTTGGTATATCCAATTTTTTTTCGTCAAAAATGGTCAAAAAATATT
TCATATGCATTAATAATGCTCCAATTTATTTTACCAATAAGTTGTTTTTTACAAAATATATTTGTTGAAA
CTATTGTTATTCATATCCCAGAATATAATACTTATATTTTTAAAATAACTTCAGACTATGTAAGTCAACT
TAACAATCTTATTTTAGCAATTGGTACAGGAATTGTTTGTTTAATTACATTATCATGTAATATAATTATA
TTTCATAGGTATACAAAATTATTTCATGGATTAAATAAAAATGAACGATCTAAAAAAACTTCTATTTTTT
TTTATTCTATTGGTACAACATTATGTTTATTTTTATTATTTCTTGAACAACTAATAAGATACATATTTAT
TATTAAAAATAACAAAAGTGGAATATTCTTTTTAACATATGTTTTATATTGGATTATACCAAGTTTTACA
TGTTTTCAACCAATAATTATTCTTATCATATCAAAAGATATAAGAAAAAAATTTTTAAAAGCATATTTTT
TTTATATTCTACCAAAAAGATACTATGAAAATAATAATAATGTTATTCCTATACTTGGGACTATAAATAA
AAAGCCTATTTTGACAATAATTGAATAA
>Ss_srg_13
ATGAGTTTTAATAAAACTGTTACTTTATTATGTTATCTTATTATTGGTATTGTTGGTTTATTGACAAATT
TATTTGGTTTATTTAAAATAACTACACTAAAAGAGTTTCGACATTGTTTTGGTTATATTTGTATATGTCA
ATTAATATCAAATTGTTTAACATTAAGTATATTTTTGTTTTGGAGCTGTCCATGTTTGATAATATTTAAA
GATGAAGTTGATCTAGAGACTATTAATCGTATAATGGGATGTTTTGGTATCCTAGCATGGAATTTAACAA
TGTATTCACATATAGCTGCTTCTATAAATAGATTTGTTGCTATGTATATTCCTACAAAATATAGCAGAAT
TTTTACTAATAAAACTTGTATTATGATTATTACTGCAATATGGGTCTTATCATTTTGTCATGTCATACCA
TACATCTTTTTAGATTGTATATATAAATTTTCAGTTCAAAGTTTAACATGGATTTTTATATTTACAACAT
GTACTAAAATCTTAACATCAATTGATTTGTATCTTAGTTTATCTAATATATGTTTTTCATTTTTTTTAGA
TTTTTTAATTTTTATAAAACTTGGTATACAAGGAAAAAAATCAAATGGATTAAGGAGGACAATTGCACCT
TCAAATATTCAAAGTTATAATAATACAACTAGTACAAAAAAACCCAATGGACCAAATAAAAAGACTAGGA
CCAAGTCTGTTTACAATAATAGAATTCGGTTTTTTTTTCAATCATTCATGCAAAATATTTTAATTGGTAT
TGAATTAGTGTGTTTTCATATAATATGTTATAATGTAGAAGGAAAACTTTTGTCAATGCTTTTTTCTAGT
GGTGCATGGGCATTATGTCATACTATTGATGGATTCATATTGTGTGTATTTAATAAAGAAATAAGAAATT
CTTTTTTTAAAATTTTTGGTTGTAAAAAATAAATGATGTTTTTCAAAGATTTTATACTAATATTAGAAGT
AGTTGATTATTTAAAAATAGTTATCAATCAAAATAATATGGTTTTCTTTATAACTATTTCGATACTCATT
CAATTGACTAGAAAATTCTTGATGTTTCACTGA
>Ss_str_6_frag
TCTTCAAAGTTAGTGACAAAAAAACGACATTATTTTCCTACCAACCTAATAGTTTTAACTATACTTTTAA
ATTTAGCTGTTCTTTTACAATTATATATTTTAAAATCAAATAGTAATGTCAATGAATTAAATAAGCTTAT
TTTTTGTCAATCATCGATTTCTATTTTCTTAGGAATTATTATTTACATTTTGAAAAATTCCTTATTTATT
ATAGATCGCTATTTTGTGGTCTTATTTGATTTTTTTGATACAATTAATTATGATTTAACATGGAATAGAT
TTTTTTTTGGTATACTTGTATTATCTGTTTTTATAAACCTTGGGTATGCAACAAATATTATGATAGGAAA
ATATATTATTGTTTGTAAAAAAAAAAGTTTAACAAAAACTATTATTTTTTTAATCTTTTTATATTTATTA
ATTGTATCTAGTATACCAGCTATGTTTAGTTTTATAGCAATTAACAAAACTGTACCCGAAAAATTGCTAC
ATAATTTTTCGTTAAAAAAATATGAAAATTCAATGTTAGAAATAAATTCATACATTTCATGTAGTTATTT
GTATTCAACTTCATTTCATTTAATGATTGGTAGTGTTTTTCTATTTTTTATTATTAATTATACTTTGATA
ATTGTTTTGTACATTAAATATCATTTACATATAAGAAAATTTTTTTCAATTATGTCTAATCATACAAAAC
AAATGAATAAACAATTTAAGAGATTGCTTTTATTTCAATCAGTTATTCCAATAGTTACAATGAGCATTCC
AACGATTTATAATATAATAAAGTTTTTCGTAAATTATAATAAAAAAGGTTTATTTTTTGAATCTGTTTTA
AATGAAATTGTAACTACCAATGGTTTTATAAACCCTTTAATCTATTTGTTAATAAATCAAAGAAAAAAAT
TAAAAAAACTTTTAAAAGATTGTATTATAAATTTAAAAAAAAAAAATAAAATATATATTTAG
>Ss_str_16
ATGATAAACTCAAATAATTCTTCTATCATAGCCTATCCTAATAAAGAATATTTTTTTTATAATTTACGAT
TTAGTATTTATCAATTGATAGTATTTTTATGTAATTTTTATGTTTTTTTAAAAGTATTATGGAGTAAAGA
ATTTGAAAAAATGCCATTATTAAAAATTAATATTCGAACGTTGACTATTGCTTATATTGTACAATCATGT
TTTCAAATAATGCCATCATTTTTTTATTTTTATGCCTACATTTTGGAATGTAAAATTAATGTTTTGGTGT
GTTCAGGAATTAAAACATTTGGCAACACTGTCCATGGGACTGTTGATTTTATTCCATTTAGTCTTTCAAT
AGTAAGATATAATAAAGTTGTAAGGCAAACAAATAAACATTTTTGGATATTTTGGATTTTTCAATTATTT
TTTATAATTATTAGGATGATGGCTGGCATCTATCCAACCATCTCCCAACAATCGACATATGAAGATGACT
ATTCATGTACGTATGTTTTGAATATTCATGATTTTATTATGAATATATTAAGATTATTGGCATTGACATT
TGAAATAATTTTTCCAATATTTGGTTTTGTTATTAATATTATCATTTTATACAAAACTCTTAATATGTTT
AAATTACCTACCCGGAAAGAGGAAAGAAAAGAACAAAAACAATTATTTTGGTTTATGACAATACAAATTT
TGATACCTTTCATCTTACATATTCCATCTATACATGTTTTTATATTAAGAATAATAGGAAAAAGTGCTAA
TATAATGTTTCTTTTTGTTTGTGAAACATTAAATACTTTTGCTTACTCAACATCAGTATTTGTATCAACT
TTATTTGTTCCTAAATTAAGGCCTATATTTTTTGGAATCTGTTATGTTAATTCTCAATCAAATAACAGGA
CTGTAAAAAGGATTTCATATTAA
>Ss_sra_9
ATGGATTTATTTAAATACGACAATGTATTAACTATAAATGATCTTCCTAAAATTGCTGATATTTTAACAT
GCATAATATTACTCATACTTTTACCAATTGAAGCATATTTTATTTACAAAAAAAGTTATCATATTTTTTT
TAAATCATTGTGTTTTTCATTTATTTTTTCTATTTTACTTCATGTTTATGGTAATGTATATATTAATACA
ATATACTTTTTACATATTGAAACCATAGTTACCACTACAATTCATAGTGATGTTTTTGTATTTTTTACAA
ATACAGCAAACTTTTTTTATACTTATGGACTATGTATAACTAAAATAACTTTATGGGTTCTTTGTTGTGA
AAGAATTTATGCTACAATTAATAAAAGAGATTATGAAAATACAGACAATATTTGTATTGCTGTTTTACTT
TTTTGGTTACCTTATTTGTATGGCTTTAATATTAAAAATATTTGTGACGTTTGGCCATTTTTTGGTCGTA
ATTACTCTACATTTTGTCTATTTTTTGAAGCGTTAACAATAACATTGTGTATTATTTTATACGTCAACAG
TAGAAGATTAAGAACAATGACTTTTGATAATTCATTACAATTATCAGAAAAATATCAATTAAATGAAAAT
ATTAAAATTTCTAAAATTTTGATACCCATAGTTATAACATGTATGGTAATAAATGTTGTCAAGCATGTTC
TTTATATTATTAATTCTAATAACATTTTTATTCGAAAAAAAATAAAAATCTACTCTAATCCTATAATTTT
TTCAATTTACATTATTTTTTGTATCAAATTAATTACAAAAAACATTAAAAGAAATAAAAAAAAAAATACT
AAGGTTATTATGGCGTAA
>Ss_srg_12
ATGGCTACAGTGGATATATTTGTATGTATAATTTTTGCTTCAATAGGAATAATAAGTATTGTAATAAACT
CTATTTGTATAATTAAACTATTAAGAATGGTTGAGATGCAAAATATTTTTGGTAATATTTGCCTTACACA
TTGTATATCTAATTTTTTTGTTTCATTAATTTATATTACATGGGTACCATTAATGATATTAGTATTACCA
AAAACTGATTTTGTTTTTTATTTTAATACTAAAATTGGTCAAATAGGAATGTTTTGGTGGTATATTTCAA
TATATTGTCATGTCCTTGTTTGTATAAATAGATTTATTGCTATTTATTTACCTTTAAAATATAATTCAAT
CTTTAATGATTTAAGGAGTAAAATATTTTTATGTATGTTATGGATTGTTGCATTACTTCATATTATTCCA
TATTTTTTTCCAACATGTAATTATTATTTTGATCCTGATTTATATTTATTTTCTTTTGCAAGTTCTAATT
GTGGTAATATATTAGGAAATGAAATTGATTTTCGAATTACAACAATATATGTTATATTAACAATATTTAT
AGATTTATTAATTTGTATTAAACTTATATTAAGATATAAAAAAATTATGAATAAAAATGAAATAAAAACA
GTAAATAAAAAAACAGTATTATTTCATTTTGATTTTAATAGAAAATTAAATGTATTTGGTAATAGTAGAA
AAATAACTAAAAAATCACAAATAAAAGAAACTGTAACTACAGGTGCTTCATCACACAAACAAACAATGAA
AACAAAATTTTTTATTCAAGCATTTCTTCAAAATTTTATATTTTTAGTAGAAATATTATCTTTTTATGTT
TTTTCAACATATTTTACAACAAAATTAAGTGTGATGGCTTTTACAAGTTGTGCATGGGAATTATGCCATA
TGTTAGATGGTTTATGTTTAGTAATTTTTAATAAAGAAATAAGAAAAACTTTAATTAAATAAAAAAAATG
A
>Ss_zgene_27
ATGAAATTTAGTCATGCAATTATGATTAGGCTTCCTGAAAAAATTAAATATGATGATAAAAAAATAGGAT
CAAAAGTAAATTTAACACTAGCCAAACAACAACTCGAAACATTAACTGAAATATTGAAAGAGGCTGGTAT
AAATGTTATTGAATTAGCACCAGAAAAAAAAGGACATTATTTAAGTTTATTTCCAGATGATGCTGCTATA
GTTATACATGGAACAGCTTTATTAACGAGACCTAAAAAACAGGAAGGGCGTTTTGATGAAATAGCTCAAA
TTCTTAAAGAATTAACATGGAATGTTGTTAGATGTGAAGAAAAAGAAAATGGACATTGTGTTATATTAGA
AGGTTCTGATGTCTTATATACAGGAAAGGAAATTTTTGTTGGAATAAGAAAAGATGGAACTAATATGGAA
GGGGCATCAATTGTAGCGAAAACATTTCCTGATATACCTGTTATGCCTATATATTTACCAAACAAATTAC
CACTTAAACATTACTTTTGTATGGTTAAAGATGGGGTATTAAGTTATTTTAAATGTAAAGATTCTGACAT
AATTTTAGAAAGATTAAATAGAGAAGCAACTTATAAATACCAAGTATTATCATTGGATCAAGATACATCA
TCAAATTGTTTGAACGTAAATGACCATTTAATATTTCGAAATGATATAAATGAAACTAAATTTAATACCT
TAAAATTACCTATTGAATTGTGGGGTATTGAAGTTAGTGAATTAATAAAAATTGGAGGTTCATTAACAAG
ATTTTGCCTACTGATAAACAAAATAAATAGTAAAAAAGGAATTTTATTATAA
>Ss_erd_2
ATGAATGCTTTTAGATTAGCTGGTGATTTATGTCATTTGTTTGCTATTATAATTTTATTATTCAAGATAT
GGAAAACAAAGTCAGTTTCTGGACTTTCAGGTAAATCATTAGTTCTTTTTGCTATGGTATTTACAACAAG
ATATTTGGATCTTTTCACAACATACATTTCATTGTATAATACAATAATGAAGATTTTCTTTATAGCTAGT
TCTTATGCTACTGTTGTATTTTTCTATCATATGTTTAAACATACTGCAAATACAGAACAAGACAATTTCC
GTGTTGAAATTTTAATTATTCCAGCTGCAATTTTAGCTTGTGTTATTAATGCCCAATTTACACCATTAGA
AGTTCTTTGGACATTCTCCATTTATCTTGAAGCTGTAGCTATTTTACCACAAATGTTTATGTTACAACAA
AGAGGAGAAGCTGAAACTATTACAGCACATTATCTATTCTGTCTTGGATTATATAGAGGTCTTTATATAT
TAAATTGGGTTTATAGATATCAAACTGAACAATTTTACGATCCAATAGCTATTGTTGCTGGTGTCGTTCA
AACAGTTTTGTATGCTGATTTCTTTTATATTTACTTCAATAAAGTTATAAGGGAAAAAGCTAAAATGGCA
CTACCAATTTAA
>Ss_srg_47_Nterm
ATGTTGTCAAACAGTTTTGCAGGAATAATACTTAAAATTTATTATTTTTTTTGTCTTACAATTAATATAA
TTTCATTCATTCTTTATGTTTCAATATTATTTTTTATTGGAAGTAAAATAAAAAAAAAGGACAAGTTTTA
TTCAAGTGGTTTTTATAAATTAATTATTTTTAATGGAATTTTGAACTTAATATTTATTGCTGAGGAATAT
ATTACATTTATGATTCCACAAGCTGGATTTTTTGAACATTTTTATATTAATATTTTTTCTAAATATTCTA
TTTCTGGGATGTGTTATACTTATTCTATGGCTCAAAGTATATTTATATCATTATCGGGAATAACAATTAC
ATTAAATAGATAT
>Ss_srg_41
ATGCTTTCTGGTGAAATTAAAGAATATTTTTTAACAATATTTCTCTCTCTAATCACTATATTTGATCTAA
TTTCATATGTACTTTATATTTTATTAATAATTTTTCTTATTAAAAAACTTTATAAAAAAGAAAATGAAAC
ATTATCTGGGTTTCATACATTAATTGTTTTTAATGCTATTCTTGATATTTTGTTTATTACTGAAGAATAT
ATAAGTTATAGAATTCCACAATTTGGGATTTTTAGTAATTTTTATCAAAATATTTTTTCAAATATTTTAA
TATCTGGAATATGTTACATTTATTCATTATGTCACGTTAATTTTATTTTTCTTTCTGGTATAACTATAAC
ATTCAATAGGTATTATGCTATTAAATATCCAATGAAGTATAAATATTTTTGGCGTGGATGGAAGCTATTA
ATTTTAATGATATGGCCATCATTTATTGTTATACCATTTTTTATAAAATATTATTCAGTTAGTGTACAAT
ATGTAAAAGATTATACAGGAAGGCAATCAGTTATTGTTTTAGATTCAAATAGTAATAATGCTATATGGCA
ATTTACATCATGTATTCATTGTATATCTTTAGCAATAAATGGTATTTTAACTATTTTTCTAATTCGTTTA
CTTAAGATTAATTTGAAAGATACTACTTTTCAAAATAAATCTTTTAAAGTTGATTTATTAATGACAAAAT
ATGCTATTATATATTTTTTATTGTTTGGTTTTGTTGTTATTGTAGAAATACCAATGACAATTGCATCAAA
CTTAGAATACTTTGAAATTGCTAATGATTTATTAACACTAACTGTTTTATGCCAAAGTTCAGTTGTATTT
TTTCCTCTTTATGGTCTGTTTATTCTTTCAAAAGAAATAAGAGTAAATTTTTTTGAATTTATTGATTCAA
CAAAAGTTTTTAACTTTATAATACCTAAATTTTGTGTAGTGGAGCAAAACAGAGCATTACGTAGAAATAC
AATTTTACAAAGTCATAAGGCAATTAAATAA
>Ss_srg_27_pseudo
GTTTTTGATTGTTATATTGGAATTTTATTTGTTTTTGATACAATTTCTTTACTAATTTATATTTTCTTAT
TATTTTTTATTATCAAATATTATATTAAAAATAATGCTTCCATTGGGAGGGAATTTTTAATAATTTTTGT
TTATAATGGAATTCTTGATATTATCTTTTTGTTAGAAGAATATATTACCTTTCGCCCAGCTCAACTAGGA
GTTTTTAGAAGATTTTATATTGATATTTTTTCAAAATATAAAATATCAGGAATATCTTGTACATATTCAC
TTTGTTATGTAATTGCATTGCCTTTTGCTGGATTAACAGTTACATTTAATCGTTATTTTGCTATCAAATT
TCCTTCAAAATACCAATACTTTTGGAGTGGATGGAGATTGGTAATTTTAACAATTTATCCCGTCCTATTA
CTTTCTCCCATTTTTTTTTATTATTTTCAATCAAAAGTTGTCTATATACAGGATGACATAGGTAGATTGA
CTTTTATATATATTGATAACGATACGAGTAAAGCTTTATGGGATATTTCAACTTATACTCATTGTGCAGT
AATGGTAATTTATATTATATTAAATTTTTTACTTATAAAAGAATGTCGAAATGAATCTAAAAAGATGTCA
GATAGAAAAAGTAAATTAAATATATCAGTAGCAAAAATTGGAATTGTATATTTTGTATGTTGTGCAAGTG
TAACAGCAATGGAAGTAATATCAAAAACTGCATCATCTTTGAGAATATATTCAGTATCTAATGATATTGT
ATCTATTTATCCATTCATAGAAACGTTATTTGTGTTTGCACCACTTTACAGTTTACTTTATCTAGACAAA
GATATAAGATTACAATTTTTGTTATTTATAAAAATGGAAAATTTTTAA
>Ss_srg_1
ATGTTGTCAAACAGTGTTACAGGAACAATTTTAAAAATTTATTTCGGATTATGTTTTGTAATTGATATAT
TTTCGTTTGTTCTTTATATTTTAATATTATTTTTTATTGGAAATAGAATTATAAAAAAAGACAAATTTTA
TTCAAGTAGTTTTTATAAATTGATTTTATTCAATGGAATTTTGGATTTAATATATATTGTTGAAGAATAC
ATTACATTTAGAATTCCACAAATTGGATTTTTTGAGAATTTTTATATTAATATTTTCCCCAAAGTAATAT
ATGGTAAAATATTGGCTACCTATTCAATAGCTCAACTTATATTTGCTTCATTGATAGGAATAACAATTAC
TTTAAATAGATTTATTGCAATAAAATATCCTATAAAATACAAATATTTTAATAGTGGTTGGAGATTTATT
CTTCTCTGTACATGGCCATTATTTATATCAATAGTTGTGTTTATAATTTTTTATAAAAAAGATATAGGAT
ATCAATTTAACCATAATAAAGGTATTACTGTATATTGTAAAGATTTATACTTAAGTAGTTTGATTTGGCA
AATAACAATAACTATACATTTGATTGCGTTATCTATAAATGTTATATTAAATGTTATTCTAATTTATACG
ATAAAAAAGTTAGACAAATTGCAGAAGATAAATAATAGTATTAAGAAAAATGAAGAGAAATTAGAAATTT
CACTGGCCAGATTTGCAGTTGTGTATTGTACATTTTTTGCAGTTATAGTTTTTGTTGAAATTTCATTGAT
AATTGCAATATCTTTTAAAGCAATTAAAGTAGTTGAAAATATATTTACAACTTATGCATTTATTCAAACC
GTTATGGTATTTTTTACACCTTACACATTATTATATCTTAGTTATGATTTTCGTCAAAAATTATTTCATT
TTATTGGAATTTCAAAATTACTTTTTTTTGGAAATAAAAAAAAAATTATGGTTAAAACAATAAAAGTTTC
CTCAAATGTTTTTAAATCAAAATTTTCTTCTTCAAAAAGTTGA
>Ss_srg_28_Cterm
TTTCTTTATATTTTAATATTAATTTTTATTGGAAGTGGAATAAAAAAAAAAGACAAATTTTATTCAAGTG
GTTTTTATAAATTAATTATTTTTAATGGAATTTTAGACCTAATATTTATTGTTGAAGAGTATATTACATT
TAAAATTCCACAAATTGGATTTTTTGAGAATTTTTATATTAATATTTTTCCCAAGTATTTAATTTCTGGA
ATCTGTTATACTTATTCAATAGCTCAAATTATATTTTCATCACTAACTGGAATAACAATTACTTTAAATA
GATTTATTGCTATAAAATATCCTACAAAATACAAGCATATATGGAGTAGTTGGAGATTGATTCTTCTTTG
TACATGGCCATTATTAATATCTGTACCTGTATTTATCATTTTTTATAAAAAAGAGTTAGAGTATGGGTTA
ATTTCTAATGGAAGTATTACTGTATACTATAAAGATTTTTATTTAAATCACTTAATTTGGCAAATTTTGG
TAATTATTCATTCAATTGGGTTATGTATAAATATTACATTAAATGTTATTTTAATTTATACGATAAAAAC
ATCAGACATTTTAGGAAAAATAAAAAATATTGACAAGAAAAAAGAAATGAGATTAGAAATATCACTGGCT
AGATTTGCAGTTGTTTATTGTACATTTTTTACTATATTGGTTTGTGTTGAAATTGCTATAATAATTTCAA
TGAAAAATGAAGCATATTATGTCATTGAAAATATATTTACTTCTTATGCATTTATTCAATCTGTAGTAAT
ATTTTTTACACCTTATACATTATTATATCTTAGTAGCGATTTTCGAAAAAAGTTTTTATTTTTTATTGGA
TGTTCAAAATTATATTATCTTGGAAATAAAAATAAAACTTCAGTAAAAACAATACAAACCTCTACAAATG
CATTAAGAAGAAAAATTACTTTTTTGAAAAACTAA
>Ss_srsx_2_Cterm
ATTAGAATTATTTTTTATTTATTTCATAAAACTATGGATGATACAGGTGATTTTGATTTATTATTTCTTA
ATATAACTAAAAAAGTAATATTAATTGCTTTATTTACTATTCCTTTTTTTGGTTTTTTTGGCAATATTTG
TATAATTATTGCAGCAATAAATAATAAAACATTTCATAATAAATGTGGATATTTAATTGCTAATTTATCT
TTCTGGCATACTATAATGTTGATATTTGAATTTTTTTCTGGAATACGTATTTTGATAGGAATAAATGAAA
TGAAAAGATATAAATGTTTTTATATGATTATGCTTCATCTTTTTTCATCTTTTATGTCTAAATGGTTAAT
GTTAGGAATTGCAATTGATAGATTATTAGCTATATTAATACCTGTGAATCATAAAGCTTGGAATAATTTG
ATATATTGTATAATAATTTCTATTCCCGGTTTATTATTTTCTTTAACTATTATTATTCTTCAAATAATTT
TAGCGGATGATCAAACAATCAAAGTTTGTAATCCAATATCTTGTATTAATTCTAAAATAAAATCCATATA
TCTTTATATTGTTTTAGGAATAAGTTTAAGCACTATTATCATTTATAGTTTAATATTTTTATTTTTATTT
AAAAAAGGAATAAGAAAATTTAAAAAAGATTTTTTATCATTAAGTACACAAAAAGAAATGGCAATAACAC
TTGCATTAAATTCTATCTTTTTTGTTTTATCAACATTTATAGGATATTTTATACCAGTTTTAGTACATCT
ATTTTCACTTTCTAATACTATCAAAGAATCTTTTGAAGCATTGGTGGTCATTCTGATACTAATACCAGCA
TCATGTACATATTATCTTTTATTCTGGAGAGCTCGTTTATATAGAAAAGCTTTTAAAAATCAATTAGTAT
GCCAGCGTTGTTTTCATAATACAAGAAGACAACAGACTAATGGTTCAAACATACGACCAACACATTCGAA
ATATATTTAA
>Ss_tigl_1
ATGTTTAAATTCTTATTTATCATTTCTATTGTAAAAATAAGTTTCACATTTAGAATATATTTATTAAATG
AGGAAGACAAAGTGTCAGTTCCTGTTGAATTTGAAAATCATACAAAAAATGTAGTTGAAAATAATTTACT
TAAAACTTTTGGATTAAATAAAATTCCTAATTTTGAGGTAAATAAAATTTCTGATGATGATTTTTCTAAA
AAATATATGGAAGAAGTTTTTAAAAATGAAAAATATTTTTTATATGATATATCAACACCTGATGAAATTA
TTTCATCATCACCAAAAGAAATATTTTCAAATGAAAGGGAAAGTATTTTGTCATTTGATGTGAAAAAGCT
ATTTATAAAAGATAGTAAATTAATTACAAGTGAATTAAGAATAATTTTTAATAAAAAAATTAGAGAATTA
GGATGGTTAACAGTAAGTATTAAAAGAAAAGAAAATGAAGAAAGTATAATGATTGATACTACTGATATAG
CACAATTAAAAAATACATACATTCTTAATATAACATCTATATTATTTAAATGGTTAAATAGTAATGAAAA
TGATGGAATAATATATCTTGATTATAACGGTAAAAGTTTAGAAAATTTTGGAGAATACAAGGTTATTGTA
CTAACATCACTACAATATTATAAGAATAATCAACAATCAATATTTATTGGGGAAGAAAAACTTGATGTGA
ATTCTATTCGCCTAAAACGTTCCTTAATTGATCAAAATATTTCTGATAAATTAGTACCATTTAATTTTAA
AACACACACTTCCTCCCGTTTTCATCCCCGTTGCCAACTTTATAAATTTTTTATTGAATTTAAAGATCTT
GGATGGGATCATTGGGTTATTGCACCAAGAGGATATGAAGCATCTTATTGTGATGGTTCATGTACATTTC
CCCTAAATAATAATATGAATGCAACAAATCATGCTATCATTTCTACACTTATTCATTTAATTGATTCAAC
AAGAACAGATCCACCCAAATGTGCTCCTACAAAATTAAAACCTATGAAAATATTATTTATTGATGATAAT
AGTAATGTTGTAATTAAAAGGTATCAAGCTATGATGGCTATAGAATGTGGTTGTCAATAA
>Ss_tgh_3
ATGATACTTATTCCTAATTCTTTATTATATTTATTTTTATCTTATGTTACATTTTTATCTTTTATAAAGA
TATCTTTTACAAATAACATTGATGAAATTTTTGCTAAGCAAAAGATTTTACAAAAAATTCTTGACCATTT
TCAATTAGAAAAACCTTTAATAGTTGATGCATCATCAAAAGTAATAAAAAAATATGAAAATCATATTGAT
AAAAGTTATGAAACTGATGAAAGTAAGAAAGCTATTAGTTTTGTAGATATACCATCATATCAAATATTGT
TTCCAATCATTTTTTTTAAAATCCCAAAAATTTTAAATTCTAATGTTATTAAAGAAGCATTTATAAAGTT
AGATTATTACTCAAAAATAAGCAGAGATAAGAATAAAATATTTTATGGTGATATCTATGTAATGAGCAGT
AACGATAAGTTACTAGAATGTATTGGTAATGTAACGTTTGGTGAAACTTCATCATTAAACAATGTTATTA
ATGTACCATTAGATGTTAATTTATTATCAAAAGCAATTAATGCTACTAATGGAAATATTAATTTATTTAT
AAAAATTCATAACGAAGAAAGTTATTTTCCATATTCATTAAACTTTGCCTCCCTTAATTTACATTCTTTA
GAAAAAAAAAGACGTAAAAAGAGGAATGCAGAAAATATATGTCAATCTAAGTCTTCAGAAAATTCCTGTT
GTTTACGTTCATTAAAAATTAACTTTGATGAAATTGGTTGGAACTTTATTATTAGTCCAAAAGAAATAAA
TACAAATTATTGTTATGGAAAATGTTATAGCTATAAATCTGATTCATTAGTTGGTGATGCTATTTACAGA
TTACATTCAATAAGCAAAAAGGAACATAGAAGTTGTTGTTATCCTACTCAATTCAGAGAATTAAATATTA
CAATATTTAAAGAAGGATCATTTATTGAAACTAAAATAATAAACGATATCTTGATAAAAAAATGTAGCTG
TTATTAA
>Ss_str_11
ATGAATTTTAACTTTTTGGAATCAAATGATGTAATAAATTTACGTCATTTTTTATCAATAAATGATTTTG
TTGGAACTATTTTGGGTGGCACAATTAATTTACTCCTTATATACATACTATATAAAATGGATAAACATGA
AATTAGTAATTATAAAAGAATTCTTTACTTAGTTACCATTACTGATTTCTTGTTAGCATTGTCTAATTCA
ATAGTAATGATGTCGATGGAAACATATCATGGATATATTCTTACATTTACTGATGGTATATCATTTTTAA
TACCAAATAAAATATGGAATTATAGTTGTATTTTTTTTCATATGACACTTTTTCAGTTAACTTTTTGTAA
TATTTGTATCACATTTTTTTATAGATATTTAATTATAATACATAATTATAAAATGACAAATTCACAATTT
TATACAACTATATTTTGTTTAATTTTATGGCATAGTTTATCTTTAATAATTTTAAGTTTTTGTATAATAC
CATCAAATGATCCAAATTATAATAATTTAATCAAGTTATTTGAAAATTCATATAAAAATGAGCTTGAAGA
ATATGGTAGAGAAGTTATAATTTTAAATATATTTTTAATATATGGTTTAATTTATAATTTTCACCTTTTA
TCGACAAGTTTTATAACTGTTACAATTATTTATTACTCATTTTATAAAATAAGACAAGAATTAAGATCTC
AAAAAAGTTCAATGTCTTCAAAATCTATATCATTACAAAATCAGTTAAATATTGTAATGTTTTGTCATGC
TTTAGTACCAATGTTTTTAGCTTTTATTCCAATTTTAATCTTTGAAGCATCTGATTATTTTCAATTTAAT
ATAAAAGGATTAGGAACATTATTATTTTTTTCAATTGAATGGGTACCTTTTGTAAATGGGCTAATTAGTC
TGACAATGATTACTGCTTGTAGGAGGAAATTTTTAAAAATTATTAGATTTAAATGTAATGATAATTCTTC
ACATGTTATTTCCTTACAACAACAAAGAAGAATAAGTAATATTCATGTATCTTCATTTGCAGGATAA
>Ss_srg_52_Nterm
ATGTTGTCAAACAGTTTTGCAGGAACAATATTAAAAATATATTTTGGACTATGTTTTCTAATTGATATAT
TTTCGTTTGTCCTATATATTTTAATGTTACTTTTTATTGGAAATAGAATAAAAAAAAAAGACAAATTTTA
TTCAAGTGGTTTTTATAAATTAATTATGTTTAATGGAATTTTGGACTTAATATTTATTGTTGAGGAGTAT
ATCACATTTAGAATTCCACAAGCTGGATTTTTTGAACATTTTTATGTAAATATTTTTTCTAAATATTTAA
TTTCTGGGATGTGTTATACATATTCTGTGGTTCAAGGTGTATTTTTATCGTTATCTGGAATAACAATTAC
TTTAAATAGATATATTGCTGTAAAATATTTTACAAAATATGATTATTTATGGAGTGGTTGGAGATTGATT
CTTTTATCTATATGGCCATTAATTATATCAGTATCTATATTTACAATTTTCCATAAAACAGAGGTAGAGT
ATGCATTAACTCATCTTGGAGGTATAACTGTATATTACAAAGATTTTGACACAAAAAATATGATTTTTAA
AACTAGATTAATTATATATTTGTTTTCTTTATGTATAAATATTATATTAAATAGTATTTTAATTTGCACA
ATAAAAAATAAAAACAAATCACAAAAAGTAAATAAT
>Ss_srg_5_Nterm
ATGTTGGCAAATAGTATAGCAGGAATATTATTAAAAATATTTCTTGGATTATGTTTTACAATTGATATAT
TTTCATTTGTTATATATGTTTTAATATTATTTTTTATTGTAAATAGATTGATAAAAAAAGACAAATTTTA
TTCTATTGGTTTTTATACATTGATTATTTTTAATGGAACTTTAGATTTAATATTTATTGTTGAAGAGTTC
ATTTCATTTAGAATTCCACAACTTGGATATTTAGAACATTTTTATATTGATATTTTTTCTAAGTATTTAA
TTTCTGGAATGTGTTATACATATTCAATAGCTCAAATTATATTTGTATCATTGTCAGGAATAACAATCAC
TTTTAATAGATATATTGCAGTAAAATATCCTACAAAATATAATAATTTGTGGAGTGGTTGGAGGCTAATT
CTTTTTTGTACATGGCCATTATTTATAGCAGTTCCTATGTTTGTCATTTTTTATAAAACAGAAGTAGCGT
ATGCATTAACTCATCTTGGAAGCATTACTGTATATTATAAAGATTTAGATTTAAATAATCTGATTTGGTT
TATTACAATAGCTGTACATTCTATTGCACTATGTATAAATATTATATTAAATGTTCTTTTAGTTTATACG
GTAAAAAAGTTAGACATTGTAAACAAAATGAGTAATAATAGTAAAAACAGAGAA
>Ss_srg_6
ATGCTAAACCCATTATTTTTTCCTAGAACATATAATTATTACAAATGTAATGATGATGAAATGAAGTATT
CAATGGAATTATTTAATGAAAAATCTGATATAATGGGTTATATTTTTTTGATTCTTGGTATCATATTTAT
TGTTACATATTTGCCATGCATATTTATAATGTGCCATCGTGTATTTTTAAAAAATAGTTGTTATAAAATA
ATGCTCCTACTTTCAATCATAGATGTTTGTGCTGTTATGATTAATTCAATTGCTACAGGAATTTTAATAA
TTTTCAGAATACCATATTGTTATACTCCAAAATTGCACATTTTAATTGGAAGTTTTGGTTTAAGTTTTTG
GTGTTCTACCTGTGCTACTACATTTATTCTTGCCTTCAACAGATACTTAGATGTTTCACATAACTCTGTT
TTTCAAAAACTTTTTAGTGGAAAAAAAACTTTTATCTGGTTGATATTACCAATAATATACTTTTTTTATT
TCTTTTTTTTCACAAGTCCACTTATATTTAGTTTAAAATATATGTCTTGGTTTTTTAATCCATTTCAAGA
TTATTCAAAGTTACCAGGCTATAAAACAGTAAATAATTTTAGTAGTATACCCCATACAGTAAATAATTTT
TTAATTATAATATTGTTATTATTAGACTATGGAGCAATGCTTTATCAATTATCTAGAAAAGCTAAAGTTA
CAAGTACTTTAACAAATACAAATACTGTCCTTGTTAAAGTTCAAATTCAAGTTTTTATTATTTGTTTTTT
TGTTTTTTCAGCAGCTCTCCTTTATGTTTATATGCAATTTTTTTTTGTACCACCAATATTTACTACAATA
TCTCAAATTTTATGGTCAATTTCACAAGGATGTGGAGGTATAATTTATATTACTCTTAATAAAACAATGA
GACAAGCTTTAATAGATATTATTTCAAATAAAAAAATATCTGTAATAACTATCGATACTAGTAAAAAAAA
TAGAAATGTAACTGAAAAAATAATTACAACAAATAAATCTTAA
>Ss_srg_7
ATGCTTAACCCATTTTTTTTCTCTAAATTTTATAATTATTACAAATGTAGTGATGATGAAATAAAGTATT
CAATGGAATTATTTGATGGAGAACATGGTGCTCTAGGATATGTATTTTTGATTCTTGGTATCATATTTAT
TGTTATATATTTACCATGCATATTTATAATGTGTCATGAAGTATTTTTCAGAAGTAGCTGTTATAAAATA
ATGCTTTTACTTTCAATCATAGATGTTTGTGCTGTTATGATCAATTCAATTGCTACAGGACTTTTTATAA
TTCTTAGAATATCATACTGTTATGCTCCTAAATTGCACATTTTAATTGGTAGTTTTGGTGTAAGTATGTG
GGGTGCTACTTGTGCTACTACATGTATTCTTGCTTTCAACAGATACTTAGATATTTCTAACAATGTTCTT
TTTCAAAAACTTTTTGATGGAAAAAAAACTTTTGTCTGGTTGACGATACCAATAATATATTTTTTTTATT
TCTTATTTTTCACAAATCCATTTGTATTTAGTCTACAGTATAAATCTTGGTTTTTTAATCCATTTCAAGA
TTATTTAACTTTACCAAATCACAAACTAACAACAGATTTTAGTAATATACCTCACACGGTTAATAATATT
TTAATTATAATATTGTTAGCATTTGATTATGGATCAATGCTTTTTAAATTATCTAGAAAAAGTAAAATTG
CAAGTACTTCAACAAATAAAAATAGTCTCCTTGTTAAAGTTCAAATTCAAGTTTTTATTATTTGTTTTTT
TGTGTTTTCAGCAGCCCTCCTTTATGTTTATATGCAATTTTTCTATGTACCACCAATACTTAGTACAATA
TCTCAAATTTTATGGTCAATTTCACAAGGATGTGGAGGTATAATTTATATTACTCTTAATAAAACAATAA
GACATGCTTTAATGGATATTATTTCAAATAAAAAAATATTTGTATTCTTTGTTGATACACTTAAAAAAAA
TAATTCAATTAGAAAAATAATTACAGCGAATAAATCTTGA
>Ss_srg_4
ATGGTAAACCCGTTATTTTTTTCTAAAATTTATAATCATTACAAATGTAATGCTGATGAAATAAATCATT
CAATGGAATTATTAAATGAAAAACCTGATGCTATGGGATATGTTTTTTTGATTCTTGGTATCATATTTAT
TGTTACATATTTACCATGCATATTTATAATGTGCCATCGTGTATTTTTAAGAAATAGTTGTTATAAAATA
ATGCTTCTACTTTCAATCATAGATGTTTGTGCTGTTATGATCAATTCAATTGCTACAGGACTTTTTATAA
TTCTAAGAATACCATATTGTTATGCTCCTAAATTGCACATTATAATTGGTAGTTTAGGTATAAGTTTTTG
GTGTTCTACATGTGCTACTGCATGTATTCTTGCATTCAACAGATACCTAGATATTTCACACAATCATCTT
TTTCAAAAACTTTTTGATGGAAAAAAAACTTTTATTTGGTTGGCATTACCAATAGTATATTTTTTTTATT
TCTTTTTTTTTACAAACCCAATTATATTAAGTATAAAGTATATGTCTTGGTTTTTTGATCCATTTCAAGA
TTATTTAACTTTACCAAATCATAAAATAACAGTAGATTTTAATAGTATACCCCATACAGTAAATAATATT
TTAATTATAATTATGTTATTATTAAACTATGGAACAATGATTTATCAATTATCTAGAAGAGCTAAAGCTA
AAAGAGCTAAAGCTAAAAGTACTTCGACAGATACAATTACTGTCCTTGTTAAAGTTCAAATTCAAGTTTT
TATCATTTGTTTTTTTATTTTTTCAGCAGCCTTCCTTCATGTTTATGTGCAATTTTTTTATGTACCACCA
ATATTTAGCATACTATCTCAAATTTTATGGTCAATTTCACAAGGATGTGGAGGTATAATTTATATCACTC
TTAATAAAACAATAAGAAATGCTTTAATGAATATTTTTTCAAATAAAAAAATATTTGTATTAACTATTGA
AACTAGTAAAAAAGTTAAAAATGTATCTAAAAAAAGATTTGCAACAAATAAATCTTGA
>Ss_sra_1
ATGTATATTAAATTAATATTACTCTTTCCAATTATTTTAACATTAATATGGTCATGTATTATTTTGAAAA
TTTTATTTAAAAAACAATTTTATCACTTAAATTTTCGGTGTATTATATGTTGTATACTTATTCATGGAAT
ATTACATTATACTGTTGAAATAATTGGAGATATTACATTTTTAATACTTAAAAAAAATATCATAATTATT
ACTCAAAATGAGTTAAGACAATTTTTTATAACTGTTGGATATTTTTATTTTCAAATATTTATTATTGTGG
AAAGGTTAATTGCTATTATATTAATCAAAAAATATGAAAATATTTCAACAAATAAACCATATTTAGGACT
AATATTTATTATTATATCATATAGTTTTTATTTTTGTCAAAAATATATTTTTTATACAAATATTATAATT
CAAGATTACATTTTAATAGGTACTGAAATTTTATCTACTATTCTGTCATTTATTTATTTCTTTATTATGA
GAATTAAACATAAAAAAGAAAAAAGATTTTCATTAAAATTTATTGAAAAAAATCTTTCTACAAAATATCA
AACGTTTGAAAATGAAAAATCATTTGGACTGTCAATAGGTATTATTATTATTTTTTTACTTTTTAATTTT
TTTAATAATTTACTAAATCTATCTATTCTACAAAAATATTTAATAGAAAATATATTAATTTATAAGGATA
TACTAATTATAATAATTTCTATAGTAAGAAATTGGTGTATATTAATTCTTCTTATAAGAAGAGAGCGAAG
AATAAAAAATAATTTAATGAAAATGTTTAGTTTAAAGTCATCTAAGATTTATGAAATTTCACTGTTGAAT
GATAATGGTAATAAGACTGTTGATATTCATATTATTCCCCAAAGTGAACAACAATGTATATACTTTAATA
GTTATCAAAAACAATGGTATTTTTAA
>Ss_srg_15_Nterm
ATGTTAATATTTTTAATTATACTGAATTATCTAATTATTTTTTTTGGACTATTATCTAATGGCTATACAT
TATTTTATTATTGTTTTGTATTGAAAAAAAAACAATCATATTCAATTATTTGTATGTCATTTATTTCTGG
AAATATTTTTGTTTTATTTCCAAATTTTTTATATCTCCTTTTTGAAGAAACACATTTATATATTCCATCT
TTATTTATTAATCAAAGAATTGGTCAAATAACAATTTTAGGATATTATACTGGAATACTTAGTAGGCTTA
TTTTATCATTAAATAGACTTGTTGCTATTCATGCTCCAATAAGATATAAAGAAATTTTTTCAAATAAAAA
TACATATATTTTACTTTTTATTAATTGGATTATAGGGTTTTTAATGCTTATCCCTCTTAGTTTTGGTGAT
ATGTGTTATTTTATCAATGATGAACGTATATGGAGTTATGGAACAACTAAATTTTGTTCATTAGTTTCAT
ATTTACAAGATTTTCTTTATGGAGTTATTATTGCTTGTGGTATTATTATTATTGATATTATAACAGCTAT
CATGTTAATAAGAAAAACAATTAAAAAAACAACAAAGATAATAGATTGTAAAACAAAAAAATTACAAAAA
AATAATCAAAGAAAAAAAGATATAAATATTTTTTTAAGAACTGTAATATCTAATATTTTTCTTATTCTAA
GTTTAATATCTTTTCATTATTTTTCATTATTAACTAATGATAATATAAATTGGTTATTTGTAACAACATC
AATGTTTTGGATGTTTCACCATTTTATAGATGGCACAATTGTTGGCTTG
>Ss_srg_21
ATGTTCTATTTTGAAATATCGGTTATAATTTATGAACTAATTTCAAGTTTATTCTATATATCAATTTCAA
TATTTTTTTATACAAAAATAACAAAAAAAAATGAAAACTTAATGAATACCTTTTATATAACCTTTATAAT
GGGGTGTACTTTGGATATATTTGAAATGTTAAAATCTACAATATTTGTAGCTTTTCCACGTTTTTCTTTA
TTTATCAATTTTTATCAAAATAATGATGTAGCACGATATATTATTGGTGGAACTGGTTATTTATTTACAT
TTGCTTCTTTATTAGATAGTTTTTGTTTAACATTAAGTAAACATATTGCAATAATTTTTCCTTATTTTTT
TAAAAAAAATTGGTCACATAGAATTATTCAGGTCAATGTTATTGTTACAATAATTTTACCTATTATTGTA
TTTTCTTATCAGTTTGGAACAAAAGATAGATTAATATATGATGAGAATACAAAAGGATATGTTTATTCTT
CTCAAACACCTGAAATTTCAAAAATTAATAATACTATTGCACCAATATTTAGTAGTATTATATTAATTAT
TCAACTTACATTAAATATTATTAATTTTTATAAAATAAAATATACAAAAAATCCTTTCTCATCGTTTATA
AAATACAAATATATTTCAAAAATAGTTATTTATTGCTTAATTTCTACGATTGGAATTGCTATAACAACAA
TTCGATTTTGGATTAAATATTATGGAGCATTTTATGATAGTTCATTTAGAAATCTAGGTCAATCATTTGG
TATTTTTTTATCTATTGTATCAATAACATGCGAACCATATTTATTATTAATAACAAATAAAAAAATAAGA
TATGAATATTTTATATTTTATGGCAAAAAAAATAACCAAGTAGAATCAGTTACTTAA
>Ss_srg_20
ATGTATTTTACTACTGATATAATAATTATATTATTTGAAATATTTTCTTTAATACTATATTTATTTATCG
TTATTTTATTATGTAAAAATATTACAAAAAATGATAAAAATGGAACAAATGCTTTTTATAAAACTTACAT
TATTGGATTTTTTGGAAATGTTCTTGAAATATTAAAAACAAAAATATTTTATACCATACCTTCTTTTGGA
TGGTTTATAAATTTCTATCAATTTAATCCTATACCCCTTTATACATTACCAATATTAGGATATACTTGTA
CTTTTATATCAATTCTTGGTATTTTTTGTCTTAGTCTTAATCGAACTATTGCCATTTTATATCCTATGTC
TTATCGTTTAAAATGGTCACACAAAACTATATATATTACACTTACTTTACAATTTATCATACCATTTATA
GTATTTTCTTATGAATTTGGTAAAGAAGTAGCATTAAAATATGATAATATAACTAAAAATTATGTTTATG
GGATGAAAGAACCTCAAATATCTAAAATAAATAATATTGTATCTTCTGTTTTTTCAGCTATTATATTAAT
AATTCAAATCTTTTTATGTTATATTAGTTTATTAAATTCAATAAAAATTGGAAGAAAAAAAAATCACAAT
TTATCATTAATAATATATTGTTGTTGTGGTACAATTGGAATATTAATTGCTTCTATTCGATTTTGGGTAA
AATTATTTGCTACATATACAAAATTTAAAACAATAAGAAATTTAGCTCAATTATTTGGTACATATAGTTC
GACAATTTTAACAACCTGTCAACCATATTTATTACTTATTACAAATAAAAAATTAAGAAATCAATTTTTA
AAACCTCTTTCTTTATCCTTTTTTCAATATAAAAAAGATAGGATTATAACTGAAATAACTAAATCACGAG
GAATAACACATTTTCATAAATATAATAGAAACAAAATTGATGTTTATTAG
>Ss_gpc_1
ATGGAACAAGCTCGTGCTCAAACAGAACAATTACGTATTGAAGCTTCTATAACAAGAAAAAAAGTTTCTG
AAGTAGCAAAGGATTTAATTGAATATTGTGAAAAAGAAAAAGCAGGAGATATGCTTGTATCTGGTCCAAT
CGACAATCACAATCCATTTCAAGAAAAGAAAAGCTGTGATATTTTATAA
>Ss_ilp_1
ATGATATATTTAAAAATGTTAAAAAAATCTTTTATTACAATTATCATCATCTTTTTTATCTTTTCAAACA
TTAAAGTTAATGGAAGATATGCAAGATTTGTTTATAAAGATGATAATAATGGTATAAGAGTTTGTGGTGC
TCAATTGTCACAATTTTTCTCTAAATGGTGCCAAGATTTTAAAATTCAATTAGAAAAAACTATTGGTGTT
GAAAATACAATGAAAATGAATTACATTAGTTTAAATAAAAAAAGGGAAGTGTACGATGAAGAACAAAAAT
ATTTATATGGAAAATTGACGGAGTTTTGTTGTACTCATCGTTGTAATACAACAACATTAGAAAAACTTTG
TATACCAAGACTTAATATTTTTTAA
>Ss_srg_36
ATGGGACCATCAGTTATTGACTATATACTACTTGTCTTCAAAATATTTTCAATAATATTTTATTTCATAT
TATTATGGTTTATTTATCGAAAGGGTTCCAGAGAAGATGCTGAGTCAAACAAAACTTTCTATATTACTTT
CATAATAAATGGCTTTGTTGATAGTTTTGATATTTTAATGATGACATTCCTTCTTGATGTTTCTAGTTGG
GGTTGGTTTTATGATTACTTTAAATATGATGAAGCTTTCCTTCGTTGGTCACCAATTTTTTCATACCTTC
CAATTTTTTGGTGTGAAATGGGAAACTTAATAATAATCATTAATCGTTTTGTAGCATTAACTTTTCCCAT
CATATATAAAGTTTATTGGAATTGGAAAATTTTATGCTTATTTATTTTTTTGCAATTTTCTGTTCCATTA
TCAGTATTTTATTATTTAATTGGAGAAAAAACTAAACTTAATTATCTTGAAAAGGCTGATGAATATAGTT
TGTCAATGGCACGTTCAGAAATTTCTCGACGAAACAATACAACAGCTACCGTTTTCACATCCATAGTCTT
TATTCTAGCCTTTTTTATGTGTATTTTAAATGTAATACAGTATAGAAAATTTATCAAAAATAAAAGGGAA
CATAAAACGATACTACCATTTTTATTATACTCATTGATTGTCTGTTTTTCAATGTTATTTTTAGCTATAG
CTTATACAATCAAAATGATTGGTACAATTGTTGGAAGTGAATACATTAGAGCTAATGCACAAGGTTATGT
TACGGCATCAATGTTATTTATGACTGTCCTGCATCCTTATTTACTTCTATTAATAAATAAACGTTTACGT
AGAAAATTTTTTACCTACTATTCTGTTACTTATAAAAAAGAATGTACAAAAAATTTAACCACCTTTCAAA
GTAAAAAAAACATTTGTCCTACAAAAAATACTTAG
>Ss_srg_11
ATGTCAAATCCTTTATTATTTCCATATTTGTATGAAAAATACTACTTATGCAGCAAGAGTGATATTGAAG
ATGCAATAAATTTAGCAAACAAACAAAGTACCCTTTTGGGATACATTCATGGTCTAATATCAATTTTTTT
CCTAATATTTTACATACCACCTGTTTATGTAATTATAAAAAAAAAATTTTTTTTGAACAGTTGTTACAAA
ATTATTTTATTTATGTGTTTTCTTGATATACAAGCTATGATTTTTGGAATTTTTTATTCAATACTTTCTA
TATTAAAAAAAAGCTATTGTTTATGTCCAAAAATACATCTTTTTATTGGTTCATATACATTAGCAATATG
GACAGGAAATTGTTGTACGGCAATGATATTAGTTATCAATAGAATAATTGATGTATTCAGTCAAAATTAT
CACGAGCTTTTATTTGATGGAAAAAAAACGTTTTTTTGGCTTTTAATACCAACAATTTATATGATATCTT
TTTTTGTTTTTCATTCCTCATCATGTTTAAGTATTATTCATCATGTATTTCTTTTTAATCCTTTTGTAGA
CTATCCATCACATAATGACACTGTTGATTTCAATGAATTAGCTGGACCAACATTATCTATAAATAATATT
TATTTTTTAATTATTTTAGTAATTTTAAATATTATTTATGTAATTAAACTTTACTATAATACAAAATCAT
ATATTAAAACTGAAAAGACAGTAAAAATGTTAAAAAAAGTTCAAATTCAAGTGTTATCAATCTGTTTTAT
TATTTTCATAACAGCACTCCTTTATGTTATTATACAATATGTTAAAGTACCTGAATTTATAATGTATACA
ACACAATTGTTTTACCTTATATGTCATGGTAGTAGTGGAATAATTTATTTATTTTTTAATCCTTCCATAA
AGGAAAATGTTTTTGGACGTTTAACAGTACAGAATAAAACTTTGTTAGAAAGACTACCAAGAAATAAAAC
AATGTCACCTGTAACAAGAATTTAA
>Ss_srsx_1
ATGTCAAGTCCAAATGTTTCAATTCCTGTCAAAGGTTTGGTTTCAAATTTCATGATTTATGGTACCCTTG
CAATAAGTATACTTGGATTTATTGGTAATTTCTTAATTTTACTTGTTACAATAAAGACAAAATTTTTAAG
AAATCGATGTAATTATTTAATTGGATGTCTTGCTTTTAGTGATTGTATTGTTTGTATTTACTTAATTCAC
CTTCGTTTTTATATGATAAATGATATATATTTTATAAAAAATTCCTTATGTTTTTATACATCATTATATG
GTTTGGTATTTTTAAATATTCAAGCAGGATTAACTTTGATTATTGGATTAGATAGATTTATTGCTATAAA
ATTTCCATTTTATTACAATAAAATTATAAACAAACTTTATTTTTTAATAGTTTTTCTAATACTATTTATT
TATACAACAATTATAACTGTTATTGGATTTTTTTATTCAAGTGATGAGGTAATAACACCTGTTTGTATGC
CACCAACTGCTTATAATGGTCCCAGTAGAATGATATGGATTTTATCAAATATTATTATTTCTATATTTGT
TATAATTATCTTTTTTTTGACATGGTTTAGTTTACGAAAATCTATAAAAAATATGGCATCAACATCTGAA
AAAAATAATTTAAAACAAATAGAACGGGTACTGTCATCATTAATCATAATTATTGGAGTATACTCCTCCA
CATGGATATTAACAATTATACTACTACTTGTAACTCAAATTTTTTCTTCAAATCAAGTGTTAGTTAAGAC
AATCGAACAACAATTAGCATGGTTAGTTATTATAAATGCTAGTACATCCTTTCCAATATACATGTGGAGG
ACAAAAGACTATAGGAATGCATTTATATCAATGATTTGTTTTAAAAATGAAGAAAAGATAAGTAAAAGTA
TGATACCTGGACAGAAAAGCCGTTTTGGTTCGACTTAA
>Ss_gpa_5
ATGGGTGCTTCTTTTTGTAAAGGAGATAAAGTTGAAGATGAAAAAATTGCCGTTCATAAAGCTATTGAAG
CAGATATTAGAGTTGAAAAACAAAAAGAAAGAAAACGTTTGAAGGTACTTTTATTAGGTAGTGCTGATTG
TGGTAAATCAACAATAGCTAAACAAATGAGAATTATTCATTCAAATGGTTTTAACGATACTGAAGCGTTA
AACTATAGTTTTATGTTAAAGCAAAATATTATTACGTCTCTACATTACTTTGCTTTAGAAATATATAATC
AAAATATTAATGTTGATGATAATGAAATAGAATTATTAAATAGATTTGTCCATAAACATATTTTAATAAA
TGATGAAGATGATGAGGATCAAATAAAAATAATAAATCAATTTATGAGTTATAAATGTTTTAAAGAAATT
AATGAAACAAATAAAACATTTTATTATCCAGATAATACAGAATATTTATTTAAAAACATTTCAAGGATCC
TAAAACCTGGATTTTTACCAACATCTCAAGATATAATTCAAGTTCGTGCTGCAACAACAGGAGTTCATGA
GCTAAGATTTGAGTTTAAAAATTTTACTATTCGACTAATTGATGTTGGTGGGCAGAAGACAGAAAGAAGG
AAATGGATTCATAGTTTTGAGGGTGTTGCAGCAATACTTTTTGTTGTATCATTAGCAGGTTTTGATCAAA
CATTAGAAGAAGATCCAACTATTAATCGTCTTAATGATAGTATAGAATTATTTTATACTATTTTGTCAAA
TGAATTTCTTTTAAAAAGTAATATAATTCTTTTTATGAATAAAAAAGATATATTTGAAAATAAATTATCA
AAGGTAAAATTTTCTGACTTCTATCCAGACTATACTGGAAATAATACATTTGATGAGTGCTCGAAATTTG
TTGAACAGCTGTTTTTAAAGAATATTCCACCAAAGGGAAGGCAAGTATATTCACATTTTACAAACGCTAC
TGATACAGAAAATATAAATTTAATGTTTGCTGCAGCTTGTGATATAATACTTCAAAACAATCTTTCACAA
GCAGGAATGCAATAA
>Ss_zgene_8
ATGCCGAGTAGTGATAATTTGATAACAAATTATTTTAAATCTAAAACGTCATCATTAAAACGACCATCAT
CAACAGGTGTAGGTGATAAATGTGATATTTCTAATTTTATACAACCAAAAGTAAGGAAGATAATTTTAAA
TGACACTGATAAGAGGCAACAAAGACTGGACTTTGGTCAACGTAATATAGGACCAATTTACTGTAAAGAG
TGTGACTATGTTTATGAGCAAACAAATCCAGAAGATGTTAAGGCACATGATAAGCATCATAATCGTGCCT
ATACAGTAGATGCCTTTAGAGTGACATCAAAACAGCTAGAAATTTGGAAAAAGGCACATTTTTACAAGGA
GGATGGTGGTAAGATTTATTTTCATGTTAAAAGAGCTTCAAAATCAACATTAATTAAAAAAATTGAAATA
CTTTTGGAAGAGACATTAAATAAGGAATTAGAGGAGGGATCAAAAAATCCTTGGGGTTTATTAAACACTA
GGGAAGCATATGTATATATTGAAACAATTTTAAATAAATCTTCATATATTGGAGGGATAGCATTTGTTGA
ATATTTTAAAGAAGGAAAAAATTTAAAAAATTCAATAACGGTCAAAGGAAATTTTCTTGGTATATATAAT
TTTTGGATACACCCATTAATAAGGAGAAAAAAAATTGGTACAAAATTTTTGGATATTATAAGAGAAATTC
ATTTACCTTCAATATTTTTTCCAAAAGATTGTTTCATAATTGATCATAGTACACAAGTTTTTGAAGATTT
TATTTCCTCTTATACAGGTAAACCTATTTCAGATATGTTAACATTTGTCAGGTTGTAA
>Ss_tgh_4
ATGAGCGAATACGATTCAACTCAACATTTTTTTATATTTTGCCAAGATACAATAGTCAAAAACATCAAAA
AGTTATTGAAAGAAGATATTTTAAAAAAATTACTTTATGAGTTAGACTTACCAGTTTTGCCAAATATAAC
TAGAAATAATTTTGAATCATTCAATGAAGAATATTATTTTGATGGAAAAGAAGAAGCATCAAGAAGTAAA
ACTTTTTATGGAACTAGTTTATCAGTTGGCAATGTTATTGGAAAAACAATTCATTTTAAAATACCAATAT
TAGGTTATGATAAAATTATTAAAAAGGGAAAATTAATTATACCTTTATTAACAATAAATTTAGAATATGA
TATTATAGATTTGAAAATTTTACACCTTTTTATAAACGAAACTTACAATGAGATTATTGGAAGTAGAAGA
TATACATTTGAAGAAATTATAAAAGCAAATGAAATTGAAATACCAATTTATAATGATCAAATAGATAATC
TTATTTCTGTTTATAAAGAATTTGATTTAGAAGTATTGGCTACGTTATATAATTTTAATGAAAATAATCA
TTTATTATCATCAAAAGAGATAACACTAGAATTAGATTATCATAGCCCTTATATAACTTATACATTTTTT
CCAAAATACCAAAAGAGAATTGTAAGATCAGAGTACGAAACATGTGATGGAACATTAAATAGTGGATCAT
GTTGCTTACAAAATTTTCAATTCGATTTTTCAAAACCTCCATGGAATTTTATTGTTGCTCCAAGTCATTT
AAATATCAAAAGATGTATTGGGAGTTGTATTTTTAATGATTACTCTACTTCTAATTCACATTTTATAAGA
TATTTAGAGGATTCTGAACATAAAAGTTGTTGTTATGCTTCAGAATATGAAATTGTCAAAGTTTTATATA
CAGATGATAATCTTGGTACATTGAAATCTAAAAACATCACTAATTTAATTGCTAAAGCTTGTAGATGTTA
TTGA
>Ss_gpa_12
ATGGAATCAATTTTATGTTGTTTTGGACAACAAAATAATGAAATAAAAAATAATATTTCAACTAAAGTAA
TGTCTAAAGAGTCAAAAAATAATAAAAAAATGATAAAAGTTTTGTTATTAGGATCAGGTGAATCAGGAAA
ATCAACTTTTATAAAACAAATGGTATTAATACATGGAGCAGGAGAATTTAGTGAAGAAGAAATAAAGGAG
TATCAAAAACAAATTTATCATAATATTGTTATGGCAATGCGTATATTAGTTAGTGCTAAAGAAAAATTAA
ATATTGAATGGGAGAATAATATAAATAAAAAATATGTTGAATATGTAGTAAGACTTGTATCAGATAATAT
TGAAAAATTGATAAATATTGATGATTTCTTAGAAGTATGTCCAAAGATTAAAAAACTTTGGAATGATAAT
GGTATAAAAGAAACATTTAATAAAAGAAATAGATTTCAGTTAGCAGAAAGTTGTAAATACTTTTTTGACA
ATTTAGATAGAATAGGAAAAAGAGAGTACCGTCCTACAAATCAAGATATTTTGTATTGTAGAAAAGCATC
AAGAGGAATAACTGAACATTTTTTTGAAATTAAAAAAATTCCCTTTATGTTTATTGATGTTGGTGGTCAA
CGATCACAAAGACAAAAATGGTTTCAATGTTTTCAAGATATTACAGCTATGTTATTTATGGTAGCATCAT
CAGAATATGATCAAGTAATTTATGAGGATCGACGAACAAATAGACTCGTAGAATCAAGAAGTATATTTGA
AACTGTTGTTAATAACAAATGTTTAAAAAATGCAGGAGTTATATTATTTTTAAATAAAACTGATATATTA
AAAGAGAAATTATCACATAGTAATATAAAAAATTATTTTGCTGATTTTAAAGGTGATCCATTGAAATTAA
ATGATGTGCAATGTTTTATTATTGAGAAATTTGAAAAAACACGTCATGATAAGTATCGTCCATTTTTTTA
TCATTTTACAACAGCTATTGATACAGAAAATATTCGTCGTGTCTTTAAAGATTGCCGTGAAACAATATTA
GAAATGAATTTAAAAATGCTTAATATGCAATGA
>Ss_ilp_5
ATGAAAAATATATATTTATTAAATTTTATTTTAATTCTATTTTCATTTCAAGGGGAAACTGTAATTGAAA
AATTGTGTGGTGATAAACTACAACAATATATGATTAAAGCATGTGCTTTTGGAAAAGAAAATAAACCATG
TATGATTGGAGATGTAGAAAAATTGAAATATGATTGCTGTAATAGTGGATGTAATATGAATAAAATTTAT
TTATATTGTTGTTTCACTAATCAGTGTTTAAAATTATGTTATCCAAATAAAAATTATACAAATAATGAAA
TATATTAA
>Ss_ilp_2
ATGTATTGGCAAAATATTTTTATAACACTCTCATTGTTATTAGTAACAATAGTTACTTCTAAACGTTATT
GTAATAATGAATTAACAAAATTTGTTTCAATGACATGTGGTTTTGCTGGAGAAAAAACACCTTGCTTAAA
GGAGAATGCTAATAGCTTATTGGAAAATAAATGTTGTAGTAATAAAGGTTGTACTATTAATGATGTTAAG
AAAGAATGTTGTTGGACAAAATCATGTTTAGATCGTTGTTATCCTGGTAAAAGATATAACAATGGTGAAG
TATGGTAG
>Ss_tgh_7
ATGAAAATTAGAATTTATGGTTTTACAACTATATTTTTTTTAACTTTTTTAGTAAATAAATTAATTTGTG
AATGTAGTAAATCAAAAATATCAAAAGAAATTTTGGATGAATTTAGGATTAGTCAATTTCTATATGAATT
TAATAAAACACTTTTAAATGTACCAGGAAAAGTTATTAAAAATTATAATTTAACAAAAAGTTTGGTAGAA
AAGGAAAGAAAAATTAGATCTATTAATGAATGTAGTGGTAAAGAAGGAAAAAGTTGTTGCAAAAAAAATT
TAAAAATAAATTTACATTCTGTTGGATTTAATTTTATTTTAAGTCCTGTAAATGTTGATATAGGAAATTG
TATTGGTAGTTGCAAATTGAATGACAATCAATTTCCAAATGCAAAATTATTAAGAATTTCTGGTATTTCA
ACTAAGCAAAAATCATCATGTTGTTTTCCTGATACTTTTCAAAAACAATATTTTTATATTTATACAGAAA
AAGAAGTTGTTCTAAAAGAAATTGATCATATGTTTGTTGAAACTTGTCGTTGTACTTAA
>Ss_sra_4
ATGTTTGATAATGCTTCAAAATTATCTATAACGTTAAATTTAATTTCAATCCTTCCGTCCTATATTTTTA
TCATAATAGCAATGATCAATACTTATAAAATGAAAAAATGGCATTTAAATTATAGGACTACATTTTTTGT
TATATTAATTTCTATTTTGATTCATTCTTTTTCTACAACAATTAATGATATTTTTTTATTAACTAATATT
TATATAATTCATTCAGGAGGACATGGTTTTCTGGAAATTATTTTTGATGTAGTAGAATTTCTTGCATTAT
ATACTCCAGGAATATTAAGAATAGGAATTTGGATTTTTGTTGTTGAAAGATTAATTGCAACTAGAATGAG
AAAATCATATGAAAAAAAAAGAAGTATTTTTTTAGCAATTGGAATTTTTTTTCTCCCGGATATTTATGGT
GGTTTAATCTTTTTTTTTAATAATAAATGGGATTCTTTTTCTTTTTATTATTTTACGTTATGTATAGTCA
TTGATTTAAGTATTCTTCTTTTATGTATATTGCTTCTTTATTTAAATATTAAAATGAAAAAATTAATATT
TGAAAAAAGTACAGAGTTATCAGAAAAATTTCAGATTAATGAAAATATTCGTTTAATAAAATTAATGTTA
CCATTAATTTTTTGTTTTATTGTTATAAATATTATATTTAATATATTAGCAATATATATATATTTGCCAT
TTATTTCTGAAGCTAACTTATTAGTTCTGAATGATACAATATTATTTGTTTCATATGATATTTGTTTAAT
ATATTTAGTTATTAAATTGAAGAGAAATAGAAATATTAAAATTATGAATATAAATGAAAATAATAAAAAT
AATAAACTTATTCAATTTGATACCAATAATCAATCTAATTTAAAATCTGTTACAGTAACAGGACATATTT
CAATTTATAATGATGAAGGTAAAAAAATCCCAACTAATTATGATCAAAAAGCATACTTTGAAATGTTTGC
AAAATCATGGGATAAATAA
>Ss_sra_5
ATGACATCAAACAATAATTATTATTGTCCATCAATTATTCCTACAACTATAAATATTGTAACAGCAATAC
CATTATTAATTATGATTCCTATTGTTTTATCATTAACAATTAAGAAGAAGGGATGGCATTTATACTATAG
AACTATATTACTATCATTATTAATTTCAATATTACTTACTGTTATTGGAACATTATCATATTACATTTTA
TATATGTCAATAGAATGTAAAAATTTTCCTAATGATAATAAAATACTAAATATTTTTTATTCAATATTTC
ATTTATTTTTAGTAAATGGACCATCTGTTAGTAGAATTAGTTTTCAACTATTTGCTATTGAAAGAATTTG
TGCTACACTTCTTAGGAAAAAATATGAAAACAAAAGTAATATTTTTGTAGCATTTATATTATTTTTACTA
CCATATATTTATGGTCTTAATACAGGAAGCATTAGCAACATAAGTAATTATTTTAAAAAATATTACTTTT
CACTTTGTATATTATTAGATTTTATTACTATAATAATATCAATATTTTTATGGTATTTAAATATTAAAAT
GAGAAGTAAAAAATTTGAAAAAAGTTTTGGATTATCTGAAAAATATCAGCTTAATGAAAATGTTCGTTTA
ATTAAGTTATTATTACCATTAATGATTTCATATATTTGTGTAAATCTAATTTTTAACTTTGTTCTAAACA
TGATAAATCTAAAAAATATAGATAATAGTGATATCATTGCTTATAATAGCTCTGCATTATTTATAATATA
TATATGTTGTTGTGTTCAAATTATTTATCAATGCAATTCAAACTTTTTGTATAGTACTGTTAACAAATTT
AAAAACAAAAAAAATGATAATAGAATTAATGATAACAATAATACACGAAATTTGGACTCTAATAAACAAG
CATCAGATAAAGAAATAAGACTTCAAGGAACAGATGGAAATGCATTAAATATGAATTATGATCAAAAGTC
TTATTTTAAATATTTTGCAACTTCCTGGTTGTAA
>Ss_sra_6
ATGTACTTTTTTAATATACTTATTAATTATCTTAGCATTATTGTATGTCTTATATTAATTGGTTTTGTTT
GTTATGAAATTGTAAAATTAATTTCTACATCAAATTTTCATTTAAACTTCCGAACACTTTGTTTTATATG
TCTATTAACAATTTTTTTTAATATTTTTTCATCCATCTTTGTTAATATTTCTAATATTATATATTATAAT
GATCAATTTATTAAAAAAGAAAAAGTATATATAAATTTTTCTATTAATTCTTTTATAAGATTATATTATT
CATTTGGATTTTCTGTTACTGGTTTATGTTTGTGGATGATGTGTTTGGAAAGAACTTTAGCAACAATAAC
TGCTAAAACGTATGAAAAAAATAATAATAAGTGTATTGGATTCATTTTTTTTATTATACCTTTTATTTAT
ATTGTATGTATAATGAGTATACTTAATATATGGCCAGGAAGTTATTATAAAAATCAACATTTAAATTTAA
TATTTAATTTTTTAACACTACTTCCTCTATGTATATTTGTACTTGCACATTGTAAAATAAAATCCAAATT
ATCTACTGGAGAATTTCATTTAAATGAAAAATATCAGATACAAGATAATGTAAAACTTTTTAAATGGTTA
ACTCCTGTTATATTAATTTTTTCAATTATCAATATCTTTTACGTATTATATCATTTAATATCAAAATATA
TTTTTTATTTTAACATTGATTTTTTTTATCTTTATAATTTTTCACTATTTTGCTCTTATATTATTATAGA
AGTATTTATTTTAGTACAAAGGTTGAAAAAAAAGAAAAAAAAAATTCAAATTTGTGAAGGTGACGTCTGT
GTAAGAATTCCAAAAAATAATTCAAAAAAAGTTATTGAAGAAAGATTAAAAAAAGCTAAATCATCAGGAG
GTGGAAATATAAAAATAATAACACAGGAAAATAAAACATTAAATATGAATTATGATCAGCAAAGTTATTT
TAATTTTTTAAAACAAGCATGGTAA
>Ss_srg_25
ATGATTTATCAAAATATAATATTTATATGTGCTTCTATTTTTGAAATTCCATCTTTATTACTTTTAATAA
CTATTCAAGTAATCTTGATTTTACCATCAATGAAAAATAAATTTACCTCAACATTTTATTCATTATTATT
TTGGAATGGAAACATAGATATATTATCTTATTTGGTATTTACGATTCACCATCGTTTTCCTAATTATGGA
ATTTTTATAAATTTATATTATAATTTATATTTAAATAAGGTTGATGTAAGGATATTAGAATTTTTAAGAT
CATATACCATTGTCAGCCAGCTAATTGGAACATTTTTTCTTAGCTTAAATAGATTTACCTCATTAGCTTT
TCCTGTTAAACATAAACTTTTGTGGGAAAAACTTTTGCCATTTTCATTAGTTACTAAATTTTTGCTTTCA
CTTATACTTACCTGGCCACTTTTATGTGATAAAATGTGCTACATTTTACAAGACTCATCGAATGTAAATA
TTGGATTTAGAGCCAAATGGTTTTCAAATAATGCAGGATGGTATAATTCATTTATATTTATGACTGTATT
AACATTTATTTTTCTACTTGCCAGTCTCATTCTTAATTTATCAACATTATTAATTTTATTAAAAATAAGT
AAAGAAAGTCATAAAGTAAATGTTAATGGTAATGCAAAAAATAAATTTAATTTTAAACGTGAACGTAACT
TTTTTATAACTGTTTTGGCTACTTTTATCGGACAACTAATTTTAGGAATTGATAATTATGTTAGTGGTTA
TTTTAATCAAACAAAACAATATAGTAATTTTTACATTATGGTTATGGTTTTTCCAATCGTTAATGATTTA
ACAATATTTCCTAGTACGTGGGTATTATTTTTTATTTCAACATCAATTAGAAAATCTGTTTTTGATTGCT
GTAATAGGAAAAAGAAAAGTTTAAAAATTATCTCACCATCACATGTTCAAATAAGTAAACGTAGTTTATT
AATTTAA
>Ss_srg_17_Nterm
ATGTTAGTAAACAGTGTTTTTGGAATATTATTAAAAGTTTACTTTGGATTATGTTTTATAATTGATATAT
TTTCATTTTTTCTTTACGTTTTGATATTAATTTTTATTGGAAATAGACTGATCAAAAAAAAAAATTTACA
TTCTATAGGTTTTTATAAATTGATTTTACTAAACGGAATTTTGGATTTAATATACATTGTTGAAGAATAT
ATAATATATAGAATCCCACAAGTTGGACTTTTTGAACATTTTTATATTGATATTTTTCCCAACTTATCAA
TTTGTAGAATATTTTCTTCTTATGCTCAATCTCAAATTATATTTGCATCATTGACAGGAATAACAATTAC
TTTGAATAGATTTATTGCAATAAAATATCCTTCAAAATATGATTATTTTTGGAGTGGTTGGAGGTTGATT
CTTCTATGTACATGGCCATTTTTAATAGCAGTACCTATGTTTGTATATTTTTTTGAAAAAGAGGTTGCGT
ATATGTTAACGTCTAGTGGAAGTATTACTTTATATTACAAAGAATATTATTTAAACTATTTGGTTTGGCA
GATCTTAGTAATTATAGATTCCAGTGCATTATGTATAAATATTGTATTTAATATTATTTTAATTTATACG
ATAAAAAAATCAGATATTCTAAGCAAACTAAGTAATAATAAGAAAAAAGAAATGAAATTAGAAATATCAC
TGGCCAAATTTGCAGTTATATACTGTACATTTTTTAGTATTGTAGTTTGTGCTGAAATTTGTATGATAAT
TGCAATAAATTTAGAAGCAATTAATGTAGCTGAAGATATATATACATCTTTTGGATTTGTTGAAACTGTA
TTTATATTTTTTACACCCTATACATTATTATATCTTAGCTATGATTTTCGTCAAAAATTTTTACTTTTTA
TTGGATACTCCAAATTATGGTTTTTTGGAATCAAAAGCAAAACTTTAGTAAAAACAATAAAAATTCCTGC
AAAT
>Ss_srg_18
ATGTTGGATAACAGTGTTACAGGAATAATATTAAAAATTTATTTTGGATTTTGCTTAGTAATTGACATAT
TTTCATTTATTCTTTATACTTTAATATTAGTTTTTATTGGAAGTAGACTGATAAAAAAAGAAAATTTATA
TTCTATTGGTTTTTATAAATTGATTTTATTTAATGGAATTTTGAATTTGATATATATTTTTGATGAATAT
ATTATATATAGAATTCCACAAGTTGGATTTTTCGAATATTTTTATACTGATATTTTTCCCGAATTATTAA
TTAGTAAAATATTAGATACCTACGCTATTGGTCAAATTGTATTTTCATCATTGACAGGTATAACAATTAC
TTTGAATAGATTTATTGCAATAAAATATCCTTCAAAATACAATTATTTTTGGAAAGGTTGGAGATTGATT
CTTCTTTGTACATGGCCATTATTAATATCAATACCTGTGTTTGTAATTTTTTTTGAAAAAGAAATAGGAT
ATGAATTGACTCCTATTGGAAGTGTTACTCCATACTACAAAGAACACTATTTAAATTATTTTCTTTGGCA
AGTTTTGGTAACTATAGATTCAAGTACTTTATGTATAAATATTGTATTTAATATTATTTTATTTTATACA
ATAGAAAAATCAGACTATTTAAACAAATTAAGTAATAATAAGCAAAGAGAGATGAAATTAGAAATATCAC
TAGCTAAATTTGCCGTTATATATTGTACATTTTTTTGTATATTAGTTTGTTCAGAAATTGCTATGATAAT
TGCCATATATAGTGAAGCAATTTATATAGCTGAAAATATATATATATCTTTTGCAATTGTTGACAGTGTA
TTTATATTTTTTACACCCTATACGTTATTGTATCTTAGTCATGATTTTCGTAGAAAATTTTTACTTTTTA
TTGGATGCTCCAAACTATGGTTTTTTGGAAATAAAAGTAAAACTTTAGTAAAAACAGTAAAAGTTCCATA
A
>Ss_srg_19_Cterm
ATAAATATTATATTAAATGTTCTTTTAGTTTATACGGTAAAAAAGTTAGACATTGTAAACAAAATGAGTA
ATAATAGTAAAAACAGAGAAATGAAATTGGAAGTAACAATGGCTAAATTTGCAATTGTATATTGCACATT
TTTTGCTATAGTAGTTTGTGCTGAAATTTGTATGACGATTGCATCAAATATTGGAGCAACTAATGTAGCT
GAAAATATACTAACATTTTATGTTTTAATTGAAACTATAATGGTATTTTTTACACCATATACATTGTTAT
GTCTTAGTTATGATTTTCGTCAAAAATTTTTTTATTTTATTGGACTTTCTAAATATTTTTCCTTTGGCGA
TAAAAATAAATCTTCAGTAACAATAATACAAACTCCTACAAATGTATTTAAATCAAAATTAACTCAATCG
AAAAGTTTAAAAATATAA
>Ss_str_14
ATGGATACTTTATCTGGTTTTGTTAATTTTTTAAGCACTAACTTTTACCTTCTATCATTACTTTTTTTAA
CAATATTTATGAATTTTATTGGTTTTATTATAATGAAAAAATTTTCCAAAAAAACTACTTTTTTTTACTA
CAGAATGCTTCTTTATTATCAATCATTTAATGGAATAATTTATGTTATTTTAAATTCTGTTGGAAAACCT
AGGCTTTTATTATTCAATGATTACTCTATTTACTATATTGAATTTTTTAAATATTTTCAATCAAAAAAAT
ATATTGTTATCATATATTGGATAATAAATAGTTATTTAATTTGCAATGAATTAACAATAGTTACTACAAA
AATAATGATTAGAGATTTAATAATTTGTAAAAACTTTAATTACACTATTAAATATTTTTTTATATCAATT
TTTGTACCCTCTTTAATTACATTAATGTTTACTATATGTACATTAATATTTTTTAATGAAACAATTGATG
TGAATACAACAAACTTTAATAATCATACTTTGGAAAATAATGAATTAATTAATTTTTACCATGAAAACTT
TATTATTTTACAAACGAAATTATTTGAACGTATATTTGTATGTTGCTGTTTCTTAGTATTTTTCATAATT
AATTATATTATAATAATAATTATGATAAGAAAATATTTTGTCTTTTTAAAAAATCATAATAATTTGATTA
ATGTTAAGACAAAAGATATTGCTTGCAGTTTAACCAAAACATTAATTGTTGAATCTGTTATGCCATGTAT
TTTATACTCCATTTCAATTATAACTATAATAATTATATGTATAGGAAGGCAAGATAATATAATTAAAAAT
ATTGGAACTTTAACTATAAGAATTCTAATAATTGGACCACTACTTAATTCATTAATATCAATTTTTGTAA
ATAGAAACAACAGGCATAATTTGAAAGGAATTTTAAATAATTTATTTTGTTGTCGAAATTCAAATACTAA
TACTGTTATTCCAGATAATAGGTTTACACAACGATCAATTAAAGCTTCCCAGTTTCCAGTTTCTGTAACA
AGACATGATAGTAGATTTGCTTTATTTTAA
>Ss_srg_26
ATGCATAATATTTTAGAACTAATTCAATGGGCTTACACAATTCCTTCAATCTTATTATATGGAATATTTT
CAATACGACTTGGTAACAGAATATTATTAAAAAATGATCCAAAATTTAAAAATTCTTTTTTTATTCTTAT
ATTTACAAAAGGATGTGTTGATATAACTGTCCTAATTTCTGTTATATTGTTATCACGTTTAACAACTATA
TCACAATTTTATTCTTTTTACTTAAATAATTATTACTTATTACATGTAATGCATTTTTTAACTACTACTT
GTTATACTATTATGTTTGAAATTATGTTTATAAATTCTTTTACAAGAGCGGTAGCTATTTGTAAACCAAC
TAAATATGAAATATGGGTTTCTAATAAAAGACTTTATTTATATATTACAATTTCAACGGTTATTGGATTA
ATTATTGGTTCTATTTCAGCAACATATCAAAGTGAATATGTTTTTGATTCAGAAAAAGATAAATTATTAC
CACTTTACATAGATCCTAATTCATCATATTTTATATCTTTTTATACATTAGGATTATATCTTCCTTTGTT
AATAATTTCTTTAATACTAAATTTAATTGCTGTTCGTCAATTAAAAAAAAAAAACATTAATTCTTTAGCA
AATAAAAAATCTGATGTAAATCTACAATTTTTTTCAATAGTAAATTTTATTGTTTTTTTAATTTTTGGTA
TTATTTATATAATGCGAGCAATTGCTTTTTTTGTTGATATTGAAATGATAGCCATTGTTGGTCAACAATT
AATACCATATATTCTTGATGCAGCAACTATTGGACTTTTCTATCTTTCTTGTGCTACCAGCCCACAATTG
AAAGACCTATTTTTATTTAGACAACAAATATCTTATAAAACTACTACAGCAATAAAAATTATAACAAAAG
TATAA
>Ss_sra_11
ATGAATGTCATTCTATTTTTTTTAATAATTTTGGAAACTATTGGAAATATTGGAACATTAATTTGTATTC
CTATTATGATTAATTTTATTTTTTATCGAAAAGAATGGCATATTTATTATAGAAGTATATTTTCATCATT
AGTTGTTGCATGTACTATTCATAGTATTTCATCTATAGTTATTTATTCAATTATTTTTAAAATAAATTAT
GTACCTGTTCTTGGTACTAATTTTGAACTCGTCGATATTTATAGTGTATCAAGATTATTATTAAAAGGAA
GCTGTGGTACTGTTAGAATTTGTATATGGATAATGGGTATTGAAAGAACATTTGCTACTGTTAAAAAGAA
AAATTATGAAGAATTTCATAGTTATATTATTACATTAATTATGATTATTGTACCTTTTGCTTATGGATTT
AATATTGATACTATTGGTAATGCATGGAATTTTTATAAAAAAAATTATGTCAATTTTTGTATTGCATTTG
ATTGTTTAACATTAGTTGTTTTTATAATTCTTTTAGTTTTAAATAGAAAACTTCATACATTACATAATCG
AAAAATGTTAACATTATCTGAAAAATTTCAGATTGGTGAAAATATAAGACTTGTTAAAATTAGCCTTCCA
ATAACTATATTATTTATTTTAGACAACAACGCATTTAATATTGTTTTTAATATATATACTTTAACACCAA
CGGAAGATGAAATTATAACATTAATTAACTATGGATCTCTTGCTTATTGTTATATATGTTTTTTTATTTT
TACGTTATATCAATACAAAGAAAGGCTTAATTCAAAATACTGTTTAGGAAGGAACAAAGTCTTAAACTTA
CAGACCAATGATCTAGAATTAAAGACCAGTGATAATACTCAAAAAAATAATGGAAACCAAAGTCTGAAAA
TTGTTAACGCTAACAATACTCTTATTCCAATGGATTACGATCAAAAAAGTTATTTTAAGGTATATGCTAA
TGTTTGGTAA
>Ss_sra_7
ATGCTCAATAGTACATTTTGTTTATTTGGTGAAACTTTTTATTTAAATAATATAAGCAATCAAATAATAT
ATGGACTTCAGACTATTTTAGCATTTATATGTTTATTTTTATATATAACAATATGTATCAATTTATATCT
TGAAAACCGATTTGAAATAAGTACAAAACTTCTACTAAATGGTTTATGTTTTTCAATAGTTTTGATATCT
TTTGGTACTTTAATCCCTTCAATATATTTTTTACAAACAATTTTTTTACAAGCCAAAGAAAATTTTTGTT
TATGGATAGATTTTACAGGAGAAAATTGTGCCTTATTTTACTCATGTTACAATTTAGGTCAAATAATTTT
TTTATTTTTCCCTGCATTCTTAGCTATTGAAAGGTTGATTTGTGAATTAAAATATACTGGAAAATATATT
GGGACAATTTTATTTTTACTTCAAGTATCAATTCCTGTTGGAATATTTATTTATTTATATCCAAATAATA
CATTAAAAGACCACTTTCCACATTGTTCAATTAATTCACAAATGTTTTTTAGATCCAAATCACTTTTTAA
CATGTTAATGGCAATTCAATTATTTTCATTATTCATTTATACTTCACTTTTATATAATAGAAATAACTAT
TATAATAATAAAAAATTAATTAATGATTTAGTTTTATCAAGTGGAAAAAAAGAAAAAATTAAATTATACC
AACAATGGAGAGTTTGGGATGATACAGAATTGACATTACCAATAATCATAGTTTCAACAATATGTTTTCT
TTCAACTGTTTTTATAGAATATAGTTTTGTAATTGCAATATTACCATATATTAAATTTTTAAATTTCTTT
ACAATTGAACCTGATAATTTGATTGAAGCTGCAAAATGGAATGAAATACAGGTTTTGTTATGTATGCTTT
TTTTAATTTTTATGGGAATGTTTTTATATTCTAAAATTAGAATTAAATCAGATTTAAAGGTTAAAAGTTG
TTTATAA
>Ss_srg_46_Nterm
ATGCTGTCGAACAGATTTATAGGAATAAGTAAGTTTAAAATATTTGGTTATTTATCATTTTTAATTTTAG
TATTAAAAATTTACTTCGGATTATGTTTTTTAATTGATATATTTTCGTTTGTCCTTTATATTTTGATGCT
ATTTTATATTGGAAGTAGAATAAAAAAAAAGGACAAGTTTTATTCAAGTGGTTTTTATAAATTAATTATT
TTTAACGGAATTTTGGATTTAATATTTATTCTTGAAGAGTATATTACATTTAGAATTCCACAATTTGGAT
TTTTTGAGGATTTTTATATTAATATTTTTCCCAAGTATTTAATATCCGGGATCTGTTATACTTATTCAAT
AGCTCAAACTATATTTTCATCATTAACAGGAATAACAATTACTTTAAATAGATTTATT
>Ss_ilp_4
ATGAAAAACAGTGACAATTTAAATACATTATCAAACAAAAAATTGCTTTGGAAAGGATTTCTTTGCATTT
TTATTATTTTTATTTTTTTTCAAGGAACTGAAGGATCTGTAAGACTTTGTGGATATAGACTATCTAAAAT
GTTAATAACAGTTTGTAGAAGTCATAATTGTGCAAAAGATACAGAATTGGATAATCAAGAAACAATTGAA
AAAAGATCTATTCAATATAATGAATTTTACAATTCAGATAATAATATCAAAGATGAAATATTTAATGTCA
ATCCAATTAAACGTTCTGGAGGTGTTGTAAATGATTGTTGTATTAATAGATGTACTATTGCACACCTCAA
AACCTATTGTTGTGGATATGCTGATGAGGAAGTTGACTTTTAA
>Ss_str_9
ATGGATTCAATAAATTATATAATATTTTGTGGAAATGCTATTTTTGGCATAATATTTAATTTTATTGCTA
TATATGTAACCGTAAAAAAATCGAAAAATAAAGATATGGAAGGATATTCTAAATTAATGCTGTTACTTTT
TACTTCTGGTATTATTACTTCAATTTTTCATGGAATATTAAGAATTCACATCATTATAATCAACAATACA
ATAATTTTTGTTCTCGAAATTTTTAATACAAATCCATTCAATTTTTTAAGAAATAAATTTTTAATAGTAT
TAAGTATATTTTTTACATACTTTACATTAACATTACCAACATCAATTTTAATTACAAGATATTTAGTTAT
TTGTAAAAATATTCAAATAAACATTTTAAAAACTACTATTATTATTTTATTTTTTACTTTAATTGTTTTA
ATACTTTCTCATGGAGTCTGGACAATTATTAAAGAATTACCTAATGATATTTTATCTTCATGGATTGAAA
AAGAAAATATTAGTAGTGAAGTACTAACAGTAAATACAATTGGTATAGGAAGTAAAATTGCAATAGAAGA
CTGGTATATGTTATATATTGAACTTATACTTTATTTTTTTATCAATTATATAACAATTATAATTATAGTT
ATAAAATATAAAAGATATATTAATAAGCTATCAAATATTATGTCAGAAAAAACAAAAAAAATGAATAAAG
AATGTATGTTAATATTAATTTTACAAAGTTTTGCTCCAATATTTTGTAATGGTATTCCAGATTTTTTATT
TCTTTTTATATTAATATTCAAACTTTCGAATGGTATGGAATTTTTAGGTACTATAATACTTCAATTATTA
AATTTTACTCCTGTTGTTAATGCAATACTTTTCCTTTTATTGCCATCAACAAATAGAAAAAATATTATGA
AGTTTTTAAAAATTATTTATTTTAAAATTAAAGGTAAAAGTATACCATCTAATTTAACATCAATAAAATA
TTAA
>Ss_srg_24_Nterm
ATGTTGGAAAACAGTTTTACAGGAATATTATTAAAAATTTATTTTGGATTTTGTTTCATAATTGATATAT
TTTCATTTGTTCTTTATATTTTAATCTTATTTTTTATTGGAAATAGAATAATAAAAAAAGACAAATTTTA
TTTTAATGGTTTTTATAAATTAATTTTTTTTAATGGATTTTTGGATTTGATATTTATTGTTAAAGAATAT
ATTATATTTAGAATTCCACAATATGGATTTTTTGAAAATTTTTATATTAATATCTTTCCTGAATTACCAA
TTTGTAGAATTTTTTCTACCTCATCATTGGCTCAAGTTATATTTGCCACAATGTCAGGAATAACAATTAC
TTTCAATAGATATATTGCAATAAAATATCCTACAAAATATAATTATATATGGAGTGGTTGGAGATTGATT
CTTCTATGTACATGGCCTCTATTAATATCAGTACCTGTGTTTGTAATTTTTTTTGAAAAAAAGATGGGAT
ATCGTTTTAATCAACATGGAGGTTTAGTCTTATATTACAAAGATTTATATTTAAATAAATTGATTTTAAC
AATTGTTATAATTATACATTTAACTGGATTATGTATAAATATTATATTAAATGTTCTTTTAGTTTATACG
GTAAAAAAGTTAGACATTGTA
>Ss_srg_42
ATGAATATATCGTCTCAAATAAATACTGATAATATTTTGTTATATAAAATACAAAAATATATTCCTTTTT
TTACATTATCCATAAATACAATATCACTTATAATTCATAGTACAATTGCTGTAGTTTCATACATTTTATA
TGGATATATTATTATTTTTATTATCAAAAATAGAAAAAAAAAAGTATATAATTCATTTTTTTATCATTGT
ATTATTTTAAATGGTTTTGTTGATATTTCTTTTCATATTGATAACTTTTTTACTTCTATTCTTCTTTGTT
ATGAACCTTATTTAATGCATGTTGCTCCAACACAACCAAGTTATTGGTACTCTTTTTTATATTATGCAGG
ATTTTTTTTTGCTCAATTTTTGTATTACAATACTTTTATTATTAGTATTAATCGAGTAACTATACTTCTT
TCTCCTTTAAAAGCTACAAATATTTTTGAAAAAAATATAAAATTATTAACAACTCTTGGTATATTAATTT
CTGGAATACCACACATTTATTTATTATTTACACCAGCTTACTTTTCTGTAACATCTTCAATATATACAAA
TAATAAAAAAATTGGTACATTTGCTAATGTTATGTGGAAAGGATATGAAACAATGCCGTTAAATATAATA
GCAATTTATTGTGGGTTTTTTACTATAGCAACATTTTTAGTCAATCTTTTTATTATATATTTACTTGTAA
AAAGAAGTAATAAAAAAAATATAAACTCTGATACAAAAATGACAATTTATGGTATTTTACTTTTTATATC
ACAAATGACGTATACATCAATGTTGTATGTTGGTTATTTTACTAATATGAATTTGGAAGATAAGACAATA
ATATATATTTTTAAAATTATGAGACCATGGTGTTTTAATATTTTATGCCTTTTTGCTCCATACTCTTTAT
TTGTTTTCAATACTAATATTAGAAATATGATTTTCAAAAAGATTCATTCTTTTTCTATAAAAAAAAATTA
A
>Ss_srg_31_Nterm
ATGTTGTCAAACAGTTTTATGGGCATAATATTAAAAATTTACCTTGGATTATGTTTTATGATTGATGTAT
TTTCGTTTGTTCTTTATATTTTAATGCTATTTTTTATTGGAAGTAAAATCAAAAAAAAGGACAAGTTATA
TTCAAGTGGTTTCTATAAATTAATCATTTTTAATGGAGTTTTGAACTTAATATTTATTGCTGAGGAATAT
ATTTCTTTTATAATTCCGCAAGCTGGATTTTTTGAACATTTTTATATTAATAATTTTTCTAAATATTTAA
TTTCTGGGAAGTGTTATACTTATTCTATGGCTCAAGGTATATTTATATCATTATCGGGAATAACAATTAC
ATTAAATAGATATATTGCAATTAAATATCCCACAAAATATAATTATTTTTGGAGTGGTTGG
>Ss_gpc_2
ATGGATAAAGCTGATCTTCAAAGAACTGTTGAGTCATTACGTTATCAGTTAAACTTTCAACGAGTACCAA
TATCACAAAGTGCTGCTGAATTGAAAAAATTTATTGAAAGTCATCAAGATTCAGATCCACTGGTTAATCC
TGTGGATAAAAGAGTTAATCCTTGGGCTGAGAAATCTAAATGTGAAATTTTATAA
>Ss_str_8
ATGGATACTTTTAATAATACAATTATATATTTAAATCTAATTTTTGGATGTATTTTCAATATTATCGCTA
TATATTTTGTTATAAAAAGAAAAACTGATTCTCAAAATAAATATTATACATTTATGATATTTTTTCAATT
TTTTATAGCATTTATTTCATGCTGTATTTTTGGTTCATTAAAAATGCATTTATTTGTTTTTGAAAATTAT
ATTGTTATTTTATTACAACCATTAAGTTATCCATTATCAAATCAATTTTTACATGTTATTTTACTTAATA
TAACAATTTTTTGTTTGTATTATAATGTAGCATTACCATCATGTCTCATTACTGCAAGGTATAAATTAGT
TTGTATTGATAAAAGTTTTACAAGGAGTTTTATGATCAAATTGTTAACTTTTTCTATAGTATTAACTGGT
GTTATGACTTTTAGTGTTGGATTTCCATTAAGTGATCACTTGCCTCGTGGTGTTATAGCTAATGGAATTG
GAAAATATAATGTTAAAAGTTTAATAATAACAGATGAAACATTATCGTTAGGATATGATATTACAAAACC
AAAAATGTTAGCAGTTTACATTATTGTTCCATTATTTTTTATAACTATTTATTCCATAACTATATATATT
ATAAGCAAGTATATGTCATACATTAAAAAACACCAAAATTCAATTTCTAAACAAACACAAAAAATGAATA
GAGAATTTATGAGAATATTAATTTTACAAGCATTTACTCCAATATGCCTTACTGGTGGTCCAGTTATAGG
TTTTGTGATTTTTTTAATAATACAAAAAGCAGACATCATGTCAACATTTATCAATAATTTGGTACATCTT
TTAGTTTTTATTCCAGTAATTAACGCTTTTCTTTTTATTATATTATCATCGAAAAATAGAAAAGATATTT
CATTAATAATAAAAAAGTTTATTTATAAAATTTTAAGAAAAAAATCAAATCAATCAGTTGGTATTTATAC
TAGTCAAGTTTTTAATAAAACACAATCTAAAAATAGTAATACAAAAATATCTCAAAGACAAATATAA
>Ss_egl_30a gene=Ss_egl_30
ATGATTGAAACTTTGTTAAATTTTTTACTTTCTATTTCAAAAAACTTAACTTCTTTGTTACAGGTCGTCA
AAGACGGCCCCATGGCCTGTTGTTTAAGCGAGGAAGCTCGCGAACAAAAGCGTATAAATCAAGAAATTGA
AAAACAATTACAGAGAGATAAACGAAATGCCAGACGTGAGCTTAAACTTTTATTACTGGGTACGGGAGAG
TCCGGCAAATCAACCTTTATTAAACAAATGCGCATCATTCATGGTCAGGGATACTCAGAAGACGACAAAC
GGCAGCACATTCGATTGGTCTTTCAGAATGTCTTTATGGCGATGCAATCAATGATTCGTGCCATGGACAC
ATTAGGAATTCCTTATGGTAATGAAGATTCAGAAGATAAAGCGAATGTAGTACGAGCAATAGACTATGAA
AATGTAACGTCATTTGAAGAGCCTTATGTGTCCTATATTAAAGATCTTTGGGAAGACAGTGGAATTCAGG
AAGCCTACGATAGAAGGCGGGAATATCAACTTACTGATTCCACAAAATATTATTTAAGTGATGTGCGACG
GTTAGCTGTGCCTGATTATCTGCCTACAGAACAAGACATCTTACGAGTTCGTGTTCCCACGACTGGTATT
ATCGAATATCCTTTCGATTTGGAGCAAATTATTTTTAGGATGGTAGATGTTGGAGGACAACGATCTGAAA
GGCGTAAATGGATTCATTGCTTTGAAAATGTTACATCGATTATGTTTCTTGTTGCTCTTTCTGAATACGA
TCAGGTACTTGTAGAATCTGACAACGAGAACAGAATGGAAGAATCAAAAGCTTTATTCAGAACCATCATT
ACGTATCCCTGGTTTACTAATTCTTCTGTTATATTATTTTTAAATAAAAAAGATCTTCTGGAAGAAAAAA
TAATGTATTCTCACTTGGCTGATTACTTTCCAGAATATGACGGACCTCCTAAAGATGCAATAGCTGCTCG
AGAATTTATATTGAAAATGTTTGTGGATTTAAATCCTGACGCTGATAAAATTATCTATTCACATTTCACT
TGTGCTACTGACACAGAGAACATTCGGTTTGTATTCGCAGCAGTAAAAGATACAATATTACAACATAATT
TAAAAGAATACAACTTGGTGTGA
>Ss_egl_30b gene=Ss_egl_30
ATGGCCTGTTGTTTAAGCGAGGAAGCTCGCGAACAAAAGCGTATAAATCAAGAAATTGAAAAACAATTAC
AGAGAGATAAACGAAATGCCAGACGTGAGCTTAAACTTTTATTACTGGGTACGGGAGAGTCCGGCAAATC
AACCTTTATTAAACAAATGCGCATCATTCATGGTCAGGGATACTCAGAAGACGACAAACGGCAGCACATT
CGATTGGTCTTTCAGAATGTCTTTATGGCGATGCAATCAATGATTCGTGCCATGGACACATTAGGAATTC
CTTATGGTAATGAAGATTCAGAAGATAAAGCGAATGTAGTACGAGCAATAGACTATGAAAATGTAACGTC
ATTTGAAGAGCCTTATGTGTCCTATATTAAAGATCTTTGGGAAGACAGTGGAATTCAGGAAGCCTACGAT
AGAAGGCGGGAATATCAACTTACTGATTCCACAAAATATTATTTAAGTGATGTGCGACGGTTAGCTGTGC
CTGATTATCTGCCTACAGAACAAGACATCTTACGAGTTCGTGTTCCCACGACTGGTATTATCGAATATCC
TTTCGATTTGGAGCAAATTATTTTTAGGATGGTAGATGTTGGAGGACAACGATCTGAAAGGCGTAAATGG
ATTCATTGCTTTGAAAATGTTACATCGATTATGTTTCTTGTTGCTCTTTCTGAATACGATCAGGTACTTG
TAGAATCTGACAACGAGAACAGAATGGAAGAATCAAAAGCTTTATTCAGAACCATCATTACGTATCCCTG
GTTTACTAATTCTTCTGTTATATTATTTTTAAATAAAAAAGATCTTCTGGAAGAAAAAATAATGTATTCT
CACTTGGCTGATTACTTTCCAGAATATGACGGACCTCCTAAAGATGCAATAGCTGCTCGAGAATTTATAT
TGAAAATGTTTGTGGATTTAAATCCTGACGCTGATAAAATTATCTATTCACATTTCACTTGTGCTACTGA
CACAGAGAACATTCGGTTTGTATTCGCAGCAGTAAAAGATACAATATTACAACATAATTTAAAAGAATAC
AACTTGGTGTGA
>Ss_srg_48
ATGGCTTCAATTCTTGCTATAGTACTTTTGGTTATTGATATACCAGGAATAATTTTTTATATTCTTGTAT
TAATATTTTTAATTACACGATTATTGGCCAAAGATGATGATTTTTCACCTAAATTTTATTGCTTCCTAAT
TGTTAATGCCTTTATGGAACTATGCTTTATTTTGGTAGAATATTTTATTGTAAGATTTCCACTTTTCAAT
TTTTTAAAACATGAATATATGAATATCAAATCATTACCAGGCATTTTGTATGGTTTTTCTGTATATTTAC
CTTGTGTTATTGGAAGTGGCCAATTAAATCTAACTATAAATAGATTATTAATGATAAAATTTCCTTTTAT
TTATAAATACATCATGAGTATCTGGGGAATACTTATTTTAATTTTTATTCAATTTGCTGTTCCATTTGTT
CAAATTATTAGAACATCAACTGTTCCATTGGTTGTTCGTACACTTGATGATAATTATACAATAACTGTTG
AATTAGATGATTTTGATCTTGTTTATAGTGTAGTAGGATTTGGTGTTGTTTATTTAATAATAACAAGTGT
ATCATGTTGTATAATTGGCTCCTATACTTTATTTTTATTATGGACAATGAATAGACAGTCAGTTGATAAT
ACTTCAAAATCGGAACGATCATTATTAGCATTAGTTGTATTACAAACACTTACACAATTATTTTTAGCAA
TTGTTGGAACTACACAATATATTGCTGGATATGCTGGTAATGAAATTATATATGCAGTATCGTTATATAT
GTATCCATTTGCAGAAGATCTCCTTTGTCTTTCATGCCCAGTAATGCTTTGTTGTGTAAGTGGATTAGTT
AGAAAAAAACTTAAGAAATTTTATTGTTGTGAAAAAGTAGAACAAAAATTTTCATCAATTTCTAAAGTAT
CAACAATAAAAGTTAATGTTAATAGACAAACAAAAATATAA
>Ss_gpa_6
ATGGGAAGCAGTTATAGTTTAGTATTATCCAGGAAAAATATAGATAAACGAAATTCTCCAGGAAGTGCTA
AAATAAATAGTAACAAAAATGATGATGTATTACCAAAAAATTTGGATAAAGATCGCAATTTAAAAATATT
ATTATTAGGTGGTTCTGAGTGTGGAAAAACAACTATTTTTAAACAAATGCGTGTCTTACATTTAAATGGA
TTTACTGATGCTGATAAAGACCAGTATAAAGAAATGATTATAATAAATACTATTCAAAGTTTAGGACAAT
TATTAGATGCATCTAAAAAATTTAAAATATCACCAGAAACATTTATGGAAAGGCATATTGAATTATTTTA
TATTTTTAAAAATGAATATTTAAATAAACATTCTACTACAGTTCCACCAGATATTTCAAGAACAATGAAA
AAAATATGGAATACATCACAAATACAAACGACTTATAATAAACGATGGAATTTTTCATTATTAGATAATG
CTAAATATTTTCTTGATAGCATTGATAGAATTTTTGATAAAGATTATATACCAACAACGGATGATATTTT
ACATTGTCGACATCCGACAACCGAAATTAATGAATTAGTTTTTAGATATAAAAAGGCAAATTTTAGGATG
ATTGATGTTGGTGGTCAAAGAAGTGAAAGAAGGAAATGGATACATTGTTTTGAAAATGTTAATATAGTAT
TATTTGTTGTTGCTTTGAATGAATTTAATCAAAAAGATCCTGAGGATGATAAGTATAATCGTTTACTTCA
AAATCGAAATATTTTTAAAACAATAGTTCAAAGCAATTTTTTTCGCAAAACTACAGTTGTTTTATTTTTT
AATAAATATGATATTTTTCAAGAACAGGTTAAATTTACATCATTAAAAGATAGTTGGAAAGAATATCAAG
GAGGAAATACATTAGATGAATGTACTAGATTTATTAAAACATCTTTTCAAAGTTGTGTTCCTGATTCCAG
TAGATACTATTCACATTTAACAACAGCAACTGACACTAGTAATATTGATCATGTTTTTGCATCTTCTGTA
GCATCAACAGTTAATCAAAATTTAAAAGCTATTGGTATACAAGAATAA
>Ss_str_15
ATGGATCAAAATTTAATTGCAAACTTTACTACCGTGGTATCAGTTGACAAAAATGGTCTTATAAAACAAA
TCAATCATACAATTTTATCTTATATTTTAGTGACATTAACTAATGGTTTTGTTATTTTAATAACACATTT
TAAAAAATCATTTAATATAACGGTAGAAACTAAAAAAATTGTATTTCTTTTTTGTTACACAGGATTATTT
TTCAATATTTGGTCAATATTAACTACATTAATTTATTATATAATTAGTTTAACAAGTCAAAAAATGAATA
TATTTGTTGTTGATGTATTAGAACAGTTTTTTTTTGTTTTATATAATATATATTTTATAACACCTTTTTG
TATAACATACTGGAGATTTGTTTTAATATATTTTAATAGAGTAGTATTATTACCTGAAAATATATGTATT
GCTATTATTACATTAATTCCTAGTTTTGTAGCATTTATTGATAGTGTATTCTTTTCTAATATTGTATACA
GCGATGGTGTATTTGAACATAAACATTATTATAGTAGTGATTTATTTGTGTACATGGATATACTTCCTCA
AGTAACAAGTTCTGTTCTTGCTTTATTTCTTAACATCATGATTCTTATGAAAGTAAAAATGGCTACTAAA
CGATCAAATGATAAATCAACAGTTGAAAAATCAGAGATACCGCTTACAATAAATTTATTGTTTCATTCCA
TTTGCCCTCTTATTTTATTAGTTTGGGGAAACTTAATGATTATTCTTGGATATATATATAATGAGAATGG
AGAACGAACTTTATCTTTTATGGTATTTAATAAATGCGATATGATATATCGTATTATAAGTCCAATAACA
ATGATAGCATTTATAGAAGTCTATAGATACAGATTTTTAAAATGGTTTGGATATGAATATAAAAAAAAAC
TACAATCTCTTAAAATAACTACTTTTATAAAATATAGATAA
>Ss_tgh_1
ATGAAATATTTATATTTAATGATAATATTTTTTATCATATTCTGTGAGATATTAACTTCACCTGATAAAT
GGTATAATGATCCAGAAAGAAATACAATACTACAAAAAATTTTAAAAAGTTTTGGGTTAGATGGCCCTAT
ATATCTTGATATTCCTACAGAAGATTTATCAAGTATAACAAAGAATATTAAAAATATTATTAATGTAGAT
AATAATGATAATAGAATAAAAAAATATTTACAAATTGAACCTTCTTCTTATAATCATCCTTTGATTACAT
TTAAAAGTTTTGATTTAATTAAAAATTCTATAAATATTAAAAGTTTATACTTAAAAATTGATTATGTATT
TTTGGATAACTTTGAGGAACCATTAAAAGTTAAAATATTTTTATTATTAAATAATAATGACAATAATGAG
GAAGAGGAGGAGGATGTTGGCAATTTTATTTTTAAACATAATAAAAATATTAATTCAAAAAAAATATTTA
CCCTTCAAGTTCCATTAAATTTAACAATTTTCAATCATGCTATTCCTAATATTAAAGATGAAATAAAACT
TTTAATTAAATTTGAGGAAACAATCCTTCCAACAATTATACAAATAGAAAACGTGTACCTTGAAGCTGTC
GTTCTAGATAGTAATGATCGTATAAAAAGGCATAGTGATAAAAATTGCCAAAATGAGAAAGGTGAAAAGT
TATGTTGTATAAAAAAGTCAAATATTAATTTTGAAGAAATTGGGTGGAATTTTATTGTATCACCAAAAAT
TCTTCAAGCACAATTTTGTCAAGGTGATTGTTATCATCCTGATAATAATATGCTACTTAGTAATGTTCTA
AGTAAATTTAAACATCTTCAGGACATTGAACATAAAAGTTGCTGCTATCCAACAGAATATATTCCTTTAA
ATGTTAGTATATTTAAAAGTGGTTTAACTATTGAAACTAGAACATTAAATAATCTTATGGCTAAAAAATG
CAGTTGCTATTAA
>Ss_gsa_1
ATGCGCCTGATGGGCTGCATAGCGGGACACTCGGGTACTTTAGGGGAGGATGAGCGCGAACAGCGCAAAA
TGAATAAGCAGATTGAGGAACAGCTGCAAAAAGATAAGCAATTACTAAGGGCAACACATAGACTTTTATT
GTTAGGTGCTGGAGAATCTGGAAAATCAACAATTGTTAAGCAAATGAGAATTTTGCATATCAATGGTTTT
AGTGATGAAGAAAAGAGAGAAAAAGTGAAAGAAATTAGAAAAAATATACGAGATTCTATTACGGTGATTC
TTAAAGCAATGGGTGAATTGACACCACCAGTGTCTTTAGATGATCCAGGATTAGAGACTAGTCGTGATTA
TATTCTTTCAACAGCACAAGATCCGGATTTCGATTACCCTCAAATTTTCTATGATCATGTGCAAAAGTTA
TGGAAAGATAAAGGAGTTCAGGCTTGTTTTGATCGTAGTAATGAATACCAATTAATAGATTGTGCCAAAT
ATTTTCTTGATAAAGTTCCAGATATAAGGCAAGAGAAATATGACCCTTCAGAACAAGATATTCTCCGATG
TCGTGTCATGACTACGGGCATTTTTGAGACAAAATTCGAGGTAGAAAAAGTTAAATTTCATATGTTTGAC
GTTGGTGGACAACGTGATGAAAGGCGGAAATGGATTCAATGTTTTAATGATGTAACTGCCATAATCTTTG
TTTGTGCATCATCCTCATATAATTTAGTGTTATGGGAAGATGAAACTCAGAATCGTCTTAAAGAATCTCT
GTCTCTATTTAAAAATATATGGAATAATCGATGGCTCAAGACTATTTCTGTTATCTTATTTTTGAATAAA
CAAGATTTGTTAGAGGAAAAAATTAAAGCTGGAAGGCATAAATTAGAAGATTACTTTCCTGAATTTATTA
ATTATCAATTGCCACCTGAAGCAGAGAATGACTCTTCTGATGATATCAATGTGATTAGAGCCAAATATTT
TATAAGAGGAGAATTTTTGAGAATATCAACTGCAGCAGGAGATGGGAGACATCATTGTTATCCACATTTT
ACATGTGCTGTAGATACAGAAAATATTCGACGGGTATTTAATGACTGTCGAGATATCATTCAACGTATAC
ATCTAAGGCAATATGAACTTTTATGA
>Ss_str_1
ATGTGCAATCTTAATGAACAAATTTTATTTTTATACCTTAATAAATATTCAACTGTTATCATTCAATTAC
TAGGAATATTTTTTAATTTTGTTGCTATATATTTTTTAAAGAATGATGATAAATGTGCAAAAAAATCATA
CAAATTAATTGTTATTATTCATTGTCTTCTAGATATTTCATTAGGAACCTGTTATTTTTTAGGAATATAT
CAAATTGAAATTATTGAAAACACAGTATTTATTATGGTTGATGGACCATTACAATACATCAATTCATATA
CTGTACATGCTTTATCTTATATAACAACAACATTTTTCTTTTGTTCCAGTGTTTTTTGTGGATGTATTAC
AATAATTTATAGATATTTAGTTATTGTAAGAAATAAAAATATTAAAACAAATGGTATTATTTTAATGCTT
ATCCCTGTCTTTGTACTTTCTGCTATAATATCATTACAGTATTTTTTTACTTTTTGTCCTCCTAAAAGAA
GTGATTATTATATTTACAAAAATTTATTAGAGAATAAAAATTGGAACAATACTAAACTATATAGAAATGA
ATTTATTGCATTAATAATTCCATCTTTTAGAGTAGTCACACCTATTTATAAGCTTTTAGAAATTATTAGC
TATCTTGTTGCAACTATTATAATAATATTATTTAAAATATTAATATCAAGATACTTAAAAAACAAAAAAA
ATAGTATGTCGTTATCGACGTTAAAAAAGGAAAAACAAACACAAAGAACTTTGATAATTCAAGCATTGTT
ACCTATACTTTTAGTTTATACACCAAATATTTTGTTAACATTTGCAATTATTCTTCATATACCATTAAAA
TGTTATACAACATTTATAACTTATTGTGTTACTTATGTTCCATTAATTAATCCATGTATTATATTATTTC
TGACGTCTCAATATAGAACAAAGTTATTTCATTATATAAGAATTAGCAAAAATTCAGTGGGCCCATCAAA
GGTATCATTTCATTTGAAATAA
>Ss_sra_8
ATGATTGCAAGTTTATTTATTATAATTCCTAATATAATTATTTTAATAATATCAAAAATATTATTAATAA
AATTTGTCTCTAAATTATGGAAAGATGGTTTGGTGCATAAAAATTTTAAAATTAATTACTCTTTACATAT
AATAATTACTCTATTATATATTTTATCTGCAATAATAAATAACATTACTTATTTTTTAAATTATAACTTA
AATATTATAAATCTTATTATTTATTCTGAAATTGTTTTATTATTTTGTAATATTATGTTATATTATAACA
TTATTGGAATACAAGTTGAAAGGTTTATAGCTGTTGCATTTGTGAGAAAATATGAAAATACTAAATGTTT
TGCTCCAATTTTTATTTACCACGCATTTATGATATTTTTATTAATATTCTCATTAATAATGCTAGATTCA
TGGAATTTTAATCCAATTATAATATATCGTATTTTATATCTTATTCTTGAAGTTATTGGTATAATTTTAC
ATATCACAATGTATTGTATTTATAAATATTATGTGGATAGACTTCATAAGTATTGTTCAAATGCTAAAAG
ATATTTATCAACAAGATATCAAGGAAAAGAAAATATTGATACAATAGGAGGATTATTAAAACCATTAAAT
TATTTTTTTCTTATAGGTATAATATATTCATTTTGTACAATATTTCTTCCTATTATTATAACTATTATAC
CATTAATTAATTTATCATTTTCAATGTTCATTGGTTTTCAAACAATATTACCACCCTATATATTATTAAA
AGAATATAAAAAAAATTTAATCATAAAATCTCATCATAAAAAGTACAAAAAGAATAAAGTTGTTCCTGAA
ATGTCAATGACAGGTGAAAGGCAATTTACAATTGTTGATAATATTAATGAATGTGGATTACATTTTAAAT
ATTTAAATAATTTCTGGGAGGATGCATATAAATTAAAAAATGATATCAAATAATTTTGCTTATTAAAAAT
TTTAAAAAAAATTAAATTATTAATATTTTTTATTTATATAAATAAAAATAATTATGATTAA
>Ss_srg_22
ATGGATTTTATAATTTTATTGTACATTTTTTATTTCATTGTTTTTGTTGGATTTTTATCAAGTACTTTTA
CTTTTTTTCATTATTTGTTTTATGTAAAAACGAAGACATCATATGGAATTATTTGTTTATCATTATCATT
TTCAAATATCTTAGCATTACTACCAATGATATTTTTTATTTTATTTGTTGATACAAAATTATATGATATT
TCTGAAAATGTAAATCAAAAATTTGGATTATTATTTTTACTTGGTTATTATAGTAATACTTTTTGTAAAG
TTTTAATATCAATAAATAGATTTGTAGCTATACATTTACCAATAAAATATGATAATATTTTTTGTAAAAA
AAATATTTATTGGGCATGTTTTATTTATTGGTTTATGTCAATTTTAATGTGTATACCATTTTCATTGAAT
CAAAATTGTTATTTTGAATACTTGAATTATATACTTTCTTATGCTAAAACAGATTTTTGTCTCTATATAT
CTAGTATATTAAACTTTTTTTTTGGAATAACTATAGCATTCACAATTATTTTGATTGATACATCTATATT
TTTTTTATTAATAATTAAAAAATATTTTATAATTGATAGCAAAAAAATTAAAATAAAAAAAAAAGATTTT
AAATCACATAGTGGTATTTCTCTTAAATTAAACTTAACAATATTTTATAGAACATTTATCTCAAATTGTT
TGTTTGTCTTTACAATAATTTCTTTGCGTTATATATCAAGAGAATTTAGTAATAACTTTAATATGTTTTT
TGTATCAACTTCCTTCACTTGGGCTACTTATCATACTATTGATGGAATTGTCGTTGGATTATTAAATAAA
GACGTTAGAAAGCATTTAAAAAGTTTTGTATGTTTATATCGAGATACAAAAAAAATATCAATAACAAAAA
AAACTTTGTCGAAAAAATCAAAAACTCCTGTTAATTTACCTAAAAACATAATGTAA
>Ss_str_19
ATGGATACTTATATTTTTTGTTCTCACATAGGAAATCTAATTTTTGGAGTTTTTTTTAATAGTATTGCAA
TATATATAACATTTAAAATGTCTTCAGAAAAGTATATTTCTCAAATTAATAGTTTAATTGTAATTCAATT
TATTTTTGGTTTAATAACATCCATATTATCATCAAGTATTGGAATGACACTATTTGTTTATAATGATTAT
TTAATTGTTGTTTTTTTATTCCTTAATTGGATACCTTATAATTTTATACTACATAGGGTAATTCTTTTAA
TAACAACTATTTTATTATATGTTACAATAACTTTTCCTATTGGAATATTAGTTACAAGATGTATGATATT
ATGTAAACATTGGAAACTTAAAAGAGTTAAATTATTTATTATAACTGTATGTTGCTTTATAGCTGCTTCA
TTAGTTGGACATAATTCTTATTTACTTTTAAATAAAGAATTACCAAGGAATACATTTAAAGAGTTTCTTA
ATAATTCTTCATTAAAAAGTACCACATTTTTGGAAGAAAATGTAGCATTAGGTACAAATATTAGTCTTGA
AAATTGGAAATTTGGTCTTATAGAATCTGTTATATATATATTATTAACTTCGCTTACTATATTTTTATCA
ATGTATAAGTATATAAAACATATGAAGTCTCTTTCATCAAGTATGTCACCAGTAACAAAAAAGTTACATA
CTGATTTTGTAAAAATTGTCCTTATACAATCAATTTTACCATTCTTTATAATTTTTCCTACAATAATGTT
ATATTGTGGATTTATTTTAATTTGTAAATTTCAAAGAAATTTTTACCTTGGAGATATAATATTAAAACTT
TTTTGTGCTGTGCCAACAATTAATGCTATTTTGTATATTTTTTTACCGAAAAATAATAGAATGAATTTTT
TTTTGATATTTAGTAATTTAATGAATATTATGTCTTGTAATTCAAATAATGAAAGTGAAAAATTTGATGT
ACCTAATCAAGCTAATATTTCAGCAAAATCCATTTTTAGAAGAGGAAGTCGAAATTTGAATTGCCAAAAT
CATATTCATGGAAGAGTTCGAGCACTATCTATAGCATATATTGAATAA
>Ss_srg_33
ATGTCTACGAATAATTCTAGTAATAATTCTACGAATAATACTTATTTTGACAACTACTATGATTATGATG
ATTATTACGATTATAATGGCATTTTAGCTTCAAGAAATAAGTTTAAATTATTTATTGGTTCTTGTTATAT
TTGCTATACATTAATATTAATCATCTTACAAATTATTTTATTTATTATATTTTTAAAAAAAAAAGTTATG
TTATCTAATATGCCATACAGAATAATGCTTCACCTTGGAATATATTCATTTTCACAACAAATATGCCATT
TTATATCAGGAGTTTATTTAATATTTAATATTAAACTTCAAACATGGTATGGTTTTGCTGTTGGATCAGT
CTCTGAATCCTCCTACATAACATCAGTAGCATTTGTTTTTATTTTAACTGTTAATAGATTAGATGTAATG
TTTAATCAACAACTTTTTCCAACCTTAAGTCGTAAAATATTTTTTACTACACTTATTATAATATGCCATT
GTTTTTTTTTACTATTATTTGTATTTTTTCAACTACCACATTTTAGAGTTTTTTTTAATCCAGAATGTTT
TTGTTGGAAATTTGAAAAATCAGATAAAAAAAATTATATAGCATTTCAGGTACAAAATAAAACTGTAGTT
ATATTACTTACATTATCATTAATTTTATATATAATAATATTTCTTAAAGTAATTACAATGAGATGGCAAA
AAAGTAGTGATAAACAAATCCAACTCTCTGATATGAAAATACTTTTTCAAGCTTTATTTAATTATGTTAC
AATAGTTTTTCTGGAGACATGCCTGCTATTTTCTAATGAATTAACATGGGAATTAGATAATGGATATTCA
TTTATAGATTTAATTAATGTTATTATTTGTGGAAATAATACTATACTAACTTATATTATGTCAAGTGATA
TTAGAAATGAAGTTTTTAAAACTATATGGCAACGTCATAAAAATAATAATAAAGTTATAAGTTTAAGAAG
TTTCAGTAGAAAATTTAATAGAAATATACTTTAA
>Ss_srg_34
ATGATTGATGGATTAAAAATAGTAACAATCTTAGAATACACAACCACATTATGTTCAATATTATGTTTAC
CGGTAAATATTATTTTTTTAATTATGTTATATAAAAGGAATAATCAACCATCATTATCAAGTTCCTTTTT
TGTATTATGTAGGCATTTGACTGTCGCTGATATATTGATGATGCTTTACTCAACAATACTATTTAAATTT
CCTATTTATGGGTGGATTCCATCAGATTTTGTCTGGGAGTTAAAGGATTGGTCCGTCTTACCTGTCCTTG
GTGTTCAATATTTTGGTCATGCTCAAGCTATGGGAATTATTGGGATTGCATTAAATAGATTCACTGCCGT
CTACTCACCAATCAAACATCGAGATTTTTGGTGGAAAAAAAGTCATATAAATTTATTATTATTTTTACAA
TGGGTTCTACCTTTATTCTGCATCTTGCCCCTATTTTTTGCTGAATTTAAGGTTGTCCTAAATTCTCATA
CCGGTGGAGTTTTATTTTATGCATCTGATCATACCTTTCATCGTGTCTACTTCCTTGGTATGTCAGTTTT
GGATGGTGGTATAATAAATGCATTTGTTAGTGTCCTATACGGGAGTATATTTTATCATATCAAAATGCAT
GTGACAGTAAAAAAACCTCATGAAATTGCATTAAGACTAGCTTCATCTGGCTTTTTAATATTCCTTTGTT
ACTTAGCATTAGGAATATTTTCTTTACTATCAGCCCTAGCACCACCAACAGATCCATGGATGTATAGGAC
GATATGGTTTATTGTTAATGATGTCCTTTGTAGTACCAATGCACCTATTTTATTAGCTTTAAATAAACCT
ATTAGAACGGAATTTTTTAAAGTTATTGGAAGTAGAAATAAAAAAAATGTTAAGAGGAAAGAAAATTTAT
TAATTGAACATGTTTAA
>Ss_srg_45
ATGGATCATAAACTTGATGAATCTAGTGTTGAAGATTTTTCTTTCAATGATAAATTAATAAATATATTAG
TTGGTGTTTTATATATGTTAACTAGTATTATTTCAATGATTCTTCAAATAATTATATTCTTAGCATTCAA
AAAAAATCCTCAAATTTTAAAGAATATCTCATATAAGATTATGTCACACATTGGTTACTGTAATTTTTTG
CAACAAATAAATTTTTTTTTAACTTCAATCTCTATAATCCTCCTTTATGATAAAATTCCTATTTTAATTG
AAGAAATAGGAGGTGCGATATGTCAAATGACATTTCTTATGACAATATTTTTTATTGTTTTATTAACATT
AAACTGTTTTGATGTATTTTATCAAGAAAAATTTTTTCCATCAATAAATAGAGAAAAATTTTTTAATAAC
GGAATTAAAGGATGCTACGTTTGGGGTATATTCATATTTTCATTATATTTAATACCACCATTTTCAATGG
AATATTCATACTATGAAATTGGCTACAATTTTAGAGGTGAATCAAAAATTTACCTGATTGCATGGGAGTT
TGAAAATAAAGTTGTACTTATTTTTTTAACTTTTTCATTCTTTATTTATATTATGATTGTTGTTAAAATT
CATAATTTAAAAAGGCAACAAAAAAGTTCAATTAAAAGTAGTTTTAGCATAAGAGATATTAATTTTTTAA
TACAAGCATTTTTAAATTTTATCATTTATGTTTTTATAGAACTTTTATGGGAATTTGGTGAGGAAATATT
TTCTGATAATAGATATATTTACATATCTATTAATTATTTTTTTGCTTTAACTTTTTCAAGTAATACTTTT
TTATGCATTTTAATAATAAGGTATTTTTTTTTTGTTAATTAA
>Ss_tsn_1
ATGGCCGATCAATCAGCTAAAACGAAGATTGCATATGTTAAGCAAGTTTTATCTGGTGATAGTATTATTC
TTATGGGAACTGGAGACAATAGTACTGACATGTTTGTATGCTTAGCATATACAAAAGCTCCACATCTTGG
TAAAGCTCCCACAGAATCAACATCCGGTACTCAAGATGAACCATTTGCATGGGAATGCCGTGAATTTGTT
CGTCGTAGACTTGTTGGAAGTCGTGTTACTTTTATAAGAGAATATATTGGGTCAAATGGTCGTGAATTTG
GACAAATAATTATGGGAACTGAAAATTTGGATCAATGCGAAAATATTTCTGAATCTGCTACTGCCGCTGG
TTTAATGGAAATTAAACCTGTTAAACAATCTAACGAATTTGTTGAAAAATTATTAGCTTTACAAGAAAAA
GCTAAATCTGCAAAAATTGGAAGATGGATGGATGAAAGTGAGCATCATAAACATGTTAGAAACATTCAAT
GGAATATTCCAAATATTCAAGGATTTGTTCAAAAATACAAAGGAACATCTCTTAAAGCCATTATTGAAAA
TGTTCGTGATGGTAGTTCATTTCGTGCTTACATCCCACAAGAAAGTGCCTATATAACATTTGTTTTAAGT
GGAATTAAATGTCCAGCTTTAGTAAAAAAAGAACAATATGCAGAAGAAGCCAAATTATTTGTTGAAGCCC
GTTTATTAAACAGAGAAATTGATCTTATTATTGAAGGTGTTGATAATCAAAGAATTGTTGCATCAATCGC
TCATCGTGCTGGAAACATTGCTGTTCTTTTACTAAGAGAAGGTTATGCTAAATGTATTGATTGGTCTATT
GGACTTGTTACTGGTGGTGCTCAAGCTTATCGTGATGCTGAAAAAATTGCTAAAGAAAGAAAAATTAATG
TTTGGAAAGATTATGAAGGTGGAGTAATTTCTCAATCTAAAGGGCAAACTAACGGTGTTGTTGTAGAAGT
TGGTCTTGGTGATAACATTTTAATTGAAAATGGATCTGGAAATATTGTTAAATATTACTTTTCTTCATTA
AGACCACCACGTATGGATACACAAAAAGAAACCAATAATTTATCTAAAACTTTTCGTGCTCTTTATGATA
TTCCATGTATGTATGTTGCAAGAGAATATTTAAGAAAAAAACTTATTGGTAAATCTGTTAGAATTGTTGT
TGATTATATTCAGCCTAAATCTGACCAATTTCCAGAAAAAGTATGTGGAACTGTATATTTAGATAAAGAA
AATATTTGTGAACTTTTAGTTAAAAAAGGTTTTGCAAAAGTAATTAAACATAGACGTGATGATGAAAATC
GTTCTTCCCAATATGATACACTTTTAGCAGCTGAAAAAGAAGCAGAAAGTTCGAAAATTAATTTATGGGC
TGATAATGCTAATACAATGACTATGCGTGTTACTGAACTTGTTGGTGACTATTCACGTGCTAAACAATTT
TTACCATCTTTACAAAGGACAACAAAACATTCTGGTATTATTGAATTTGTAACATCTGGATCTCGTTATC
GTGTTTTCCTTCCTAAAGAAAATTTGGTTATTTCAATGGCATTATCTGGTATAACATGTCCACGTGCTGG
TAGAATTGGAGGTAATGACAATGAACCTTTTGGTGTTGAAGCAATGAATTTTGCTAAAAAAATTGGATTA
CAACATGATGTTGAAGTTGAAATTGATGCTATTGATAAAACTGGAGGATTTATTGGTCAAATATTTGTTC
TTCGAAAAGGTGGAAATATTAATTTAGCTAAAAGTTTAGTTGAAAATGGTTTTGCTTATGTTCATGGTGC
TATTGATAAATCTCGATATGCAAGTGAATTTTATGCTGCTGAAGAAATTGCTAAGAAGAAAAAATTAAAC
ATTTGGGAAAATTATGTTGATGAAAATAAAGTTGTTGAAGTTACCCCAAAAGAAAATGATAATTCTGAAC
GCAAACAAATATTTAAACGTGTTGTTATATCATATGTTGATAGACTAACATTTAAAATCTATTTGCAATT
TTATGATCATGAAAAAAGTTTAGTTGACCTTATGGAAAAACTTCAAATTTCTGCTAAAAATTCGGTTAGT
CAAATTTTACCAAAGAGAGGAGAACTTTGTATAGCAAAAGATTCGCAATATGGAAAATGGACACGTGCTC
GTATTGATGGAATAAGAGATAATAAAGCTAATGTTTTTTACATTGATTATGGAAATTCAGAGACATTAAG
TTATAATACAGATTATATTAAACCAATATCTGCTGAAGATAGAGCACTTCAACAAATTGCTAAAGAAGTT
CATCTTGCATTTGTTAATCCACCACCATTAGAGGAATTTGGTGATCTTTCATTTGTTGCTCTTACTGATA
TTTTATATCAAGAAGAATATATTTATGCTGCTTTAGAATATAAAGTTGGTAAAGAAGATTACGTTACTAT
TGCTGTAGATGATAAAAAAGCTAATACAAAATATGATGTTGGTAAAAAATTAGTTAGTGAAGGTTATCTT
GTCACCGTAGACGATAGACGTGAACCAAAATTTAAAGCTGTTATAGAAGAATATCTTAGTGCTGAACAAA
AAGCTAGACGTGATCATCTTAACATTTGGAGATATGGAGATTTTACCGGAAATGAAATATAA
>Ss_str_10
ATGACTAGACTAAATATTTATATTAATGCTCCAACTTTTATACACTACACTTTAGGATATATTTTAAGTT
ATGTTGGTTTAATTGTTAATATTATTGTAATAATATTTACTTTTAAAAATAATATAGCTAATAAAAATAA
AGAACAAAGGCTTATCACAAGAATTAGTAGTGCTACAAATATTTCTTATGCTATCATTAATTTAATTGTA
CATCCACAATTAGAATTTGTTGGAGATACTATTTTATTAAGATGTTATGGTTATGGAATGTTTGCTACAA
GTTCATTTCTAAAAATGTTTTTTATTTATCTTTTTATTTATGGTTATATAATTATTTTTACCTGTGTTTC
AATTGGACTTTTATTTCGATATCATTTATTGTGTAGAAAAGTTTCATTAACAAAAAAACAAATTATTAAA
CAATATGTTATTTGCTTCATCTATTCAGTTTGTACAGGAGTAGTATATACATTCAATTTTGTTCCAAATG
TTCCATTAGAATTTATAAATAAAGTTAACTTGAATTTAACAATTTGGAAGAATGAAGATCCATCATTCTG
GGAACATATTTTGATTTATCGTGGGAATAGTATACTTTTATATTGCTCAATACTTTTATATATTTCATTA
ATTGTTGGGACCTATGGTTTCATAATATTTTCTGTTTATAAAATGAAAACATTATTAAAAACTAATAGAG
ATTGTTTCAGTAGAAAGACACTGCATCTTCAAAGACAGTTTAATAGAATTTTAGATGTTCAATCTATAAC
ACCAATATTTTTGATATTATTACCAATATTTTTTGGTGTAATATTGGTAATAACAAAAGTTCGTGTCAAT
GGTTTTGGTCTTTTTATAATTCTTGGCTTAGAATCTATACCTTTTATTAATGGTTTATCAGTCATACTTC
TAACAAAAGAATATCGAATTAGAAAAATTTTTTCAAATAATACTTCATTGAAATCAACCACAAAGGTTAA
TTCTCGACCAAATAAGTCTACCATATTTTAA
>Ss_odr_3
ATGGGAGCATTAACAAGTGCATGTCAAAACGAAGAATCGAAAGAGGAAATTGCCAAAAATAAAGCTATTG
AAAAACAAATTTTGCAAGATAAAAGAGCAGGTGCTTCTATTATTAAATTACTTTTACTTGGAGCTGGTGA
ATGTGGCAAATCTACAGTTCTTAAACAAATGCAACTTCTTCATAGTAGTGGTTTTACGGAAGAAGAAATT
AATGAAAGAAAAGCTGTTGTATATAGTAATGTTATATCATCAATGGCTACAATACTAAAAGCAATGGATA
ATGTCTTACAGTTACCAATTGAAGATTCCTCATTAGAAAGTGATAAAGAAATTATTTTAAACGTTATGGA
AAAAGGTGAAGAACAGCAACCATTTACTGATGAAGTAGCAAAAGCTTTACAAAATTTGTGGAAAGATCCT
GCTGTAAAAAAGGCTTATGATATGCGTAGTGAATATCAATTAAATGATTCAGCAAAGTATTTTTTGGATT
CGATTTCTAGAATTCATGAACCTGGATATAGACCTACGGAACAAGATATACTATTTTCTCGAGTAGCAAC
GACTGGTGTTGTTGAAGTTAAATTTAAAATTAAAGATCTTGATTTTAGAGTTTTTGATGTAGGTGGTCAA
AGATCAGAAAGAAGAAAATGGATTCATGCTTTCGATAATGTAGAATCAATTATTTTTATAACTGCTGTTT
CCGAATATGATCAAGTGTTATTTGAAGATGAAACAACAAACCGTATGATAGAATCAATGCAATTATTTTC
ATCTATATGCAATAGTTCTTGGTTTCAAAATACTGCAATGATTCTTTTTATGAATAAAAAAGATTTGTTT
GCTGAAAAAATTCAAAGAGTAAATATAACAACGGCTTTTCCTGATTATGAAGGAGGACAAAATTATGATG
AAGCAATTTCATTTATAAAATTAAAGTTTAGTGAATTAAATCAACATCCAGATAAAAAAACAATATATAT
GCATGAAACTTGTGCAACGGATACTAACCAAGTACAATTAGTAATTTCAAGTTGCATAGATTTGATAATA
CAAAAAAATCTTCAAAAAGCCGGAATGCTATAA
>Ss_srg_14b gene=Ss_srg_14
ATGGATATTTTATATATTATAATAATATTTATTATAAGTATTTTTGGAATTTTTTTTAATGGTTATTCTT
TTTATTTTTTTATATTTAAAATTAAACAGAAAACTTCTTTTACAATATTAGCTACCAATGTAATGCTTGG
AAATTTAATTGTATTGGTTATTGATATTGTATGGGTACCTTTGAAAATGTTAAATCTAGTAAATCTTCCT
TATATAATTGAAGATCGTGTTGGGCAAGTTATATTAATAGGCTGGTATTGTTCAGAATTTACTCATCTTC
TATTAAGTTTGAATAGATTTTTTGCAATTATAGCACCATTAATGTATCAAAAAATTTTTTCTAATACAAA
TACAGTATATTTTAGTTATATTAATTTATTTTTAAGTTGTTGCATGGTTATTCCATATTCATTTCATAAT
AATTGTATATTTACTTATGATAAATATTTTTGGGTATACCTTGAAACACCATTCTGTAATATTGTCTCAA
AAATTGAAGATTTTGGACTTGGAATACTTATGGGAATTTTAGTTTTTTCAATTGATATAACAACTATAAC
ATTATATTTATATAAAAGAAAACAAAAAAAAAGTACAACTAAAAAAAATAATATTGATGTAAAACAAATT
AGAATACTTTTTCAAACTATTTTGGTAAATATAAGTCTTGTAGCATGTTGTACACAATTTCATATGATTG
CACCATATTATGCTAATTCTGGGACAATAGAATTTATTCTAACAACAGCACAATGGATGGAGTATCATTC
AATTAGTGGATTTATTTTAGGAATATGTTATAAAGATTTATATTTACATTTGAAAAAATCCATTATAAAA
CCAAAAATTGTAGAAAATAAAATTAAAACATTGATTATTGGAGGTATTAATCATACAGATTCTAATTCAA
AAAGGTACACACAAAGAAATACTTTTTTCTGA
>Ss_srg_14a gene=Ss_srg_14
ATGGATATTTTATATATTATAATAATATTTATTATAAGTATTTTTGGAATTTTTTTTAATGGTTATTCTT
TTTATTTTTTTATATTTAAAATTAAACAGAAAACTTCTTTTACAATATTAGCTACCAATGTAATGCTTGG
AAATTTAATTGTATTGGTTATTGATATTGTATGGGTACCTTTGAAAATGTTAAATCTAGTAAATCTTCCT
TATATAATTGAAGATCGTGTTGGGCAAGTTATATTAATAGGCTGGTATTGTTCAGAATTTACTCATCTTC
TATTAAGTTTGAATAGATTTTTTGCAATTATAGCACCATTAATGTATCAAAAAATTTTTTCTAATACAAA
TACAGTATATTTTAGTTATATTAATTTATTTTTAAGTTGTTGCATGGTTATTCCATATTCATTTCATAAT
AATTGTATATTTACTTATGATAAATATTTTTGGGTATACCTTGAAACACCATTCTGTAATATTGTCTCAA
AAATTGAAGATTTTGGACTTGGAATACTTATGGGAATTTTAGTTTTTTCAATTGATATAACAACTATAAC
ATTATATTTATATAAAAGAAAACAAAAAAAAAGTACAACTAAAAAAAATAATATTGATGTAAAACAAATT
AGAATACTTTTTCAAACTATTTTGGTAAATATAAGTCTTGTAGCATGTTGTACACAATTTCATATGATTG
CACCATATTATGCTAATTCTGGGACAATAGAATTTATTCTAACAACAGCACAATGGATGGAGTATCATTC
AATTAGTGGATTTATTTTAGGAATATGTTATAAAGATTTATATTTACATTTGAAAAAATCCATTATAAAA
CCAAAAATTGTAGAAAATAAAATTAAAACATTGATTATTGGAGGTATTAATCATACAGATTCTAATTCAA
AAAGTAATGTAAAAAAATAGACAATTTTATTATATAAAAATAACTTTTTTCTTATTAATACAAGAATGAA
AAGTATATATATATACTACTTTATATTTAAATGTAACTTATAA
>Ss_srg_37
ATGACATATACATTACCATTACCACATTTACTTTTATTTGTATTTGTCTTGATCTCAGCATTCCTCAATT
TATTAATCCTATATATGATAACAAAATTAAGAAAACACTTTCCAATATTTAAAAATTCATTTTTCCACCT
TTCAAAAAGTCAGATTGTTGCTGAGCTAATCATGTTCCTCCAATTTACCATCCTAATGAGGGGAAGAAAA
TTTCATTGGCTGTCAAATGTTATTCAGGAAGGAACGTTAATCTGGGACCTGTTACCAAGGCTCTCTGTAG
CCTTTCATTATTATATGAAGTTAGTCTTATACTTAGGACATGTACTTTTTGCTTTCAATCGCCTTTCAGC
AGCCCTCCATCCAATGGATTATGAAAGGTATTGGAATAATAAGAATATTTTTATTGCCAGATTGGTACAA
TTTTTATTGCCATTCGTTGTCTTGGTATACATTCCTATCAATCCTTTACATATAATAAGATTTCAAAGAG
ATAAAGAAAGTGAAAGGTTACGTCTATATTTAGGGGATAAGTCTAATTATTTGACTTCAAATATAGATTT
AGTTGCTTGTTTGTTGTGTGCTTTTATATGTTTTACAATATATATAACGGTAATTGTAATAGTACAAAGG
CAATCTAAAATAATGAAAGAAAGTAGAAAGAGAAGTGAGATAAAGGATGGAAATAATGGATCCCCATCAA
ATAATAAGATGTCAGCAGAAAAAAGAATACTAATTACAGCAATGGCTTTATCTATATCCCTTCTCCTTAA
TGCTATCATTCAAGTCTTAACATTTTATGGAGCATATAAAGATGATGAAGATTTTGTGATGACAGTCAAT
GATATTTCATATCCAATTGTTGATACAATGTATTCATTGTCACCATGGTTGTTACTATTCACCTCATCAG
CAATTCAAAAAGCATTATATAAACTTTTGTGTACTGATAAACTTCAAGGAGTCTTCAGTCAATTTACTAG
TTCTCAATACAATTCTGTTCCAGACACAAGTAATGTTTAA
>Ss_srg_49
ATGCTTAATATTTATCAAATTATTCAATTATCTTATACAATACCGTTATTAATTATCTATTATTATTTTA
CTATTTTGCTAACTTATAAAATAATAATAAAAAAAGATTCATATTTTAACAATGGATTTTATCCATTAAT
GTTAGGAAAGTCGTATGCTGATATAGTTAATATAACTAATTCTTTTTTAACAATCCGTCTTCCAAGATAT
GATATTGCATCAGAATTTTTTCTTAAATTGACATGTCTTCCATATATATTTTATATGGAAACATGTATTA
CATACAATACAATGTTATTTTGCTCTGTTTTGATATCATTAAATAGATTCATTGCTATAAAATATCCAAT
GAATTATCAATTTTGGTTTTCAACAAAAATGATGAAATATTATTTTGCTGGTATATTCATAATTTCTATT
TCTATTGGATATGTTGTTCTTTCTTATGAACCTTACTATCAACGGTTAGGAGAAGAAAATGGTTATTTTG
TTGGTTTTAAAAATAAAAATGTTGGCATTTTTACTGCTTGTTATACTCTTGCTTTATATTTACCATGTGC
TATATTAGCTGTTTCATTAAACGTTATAACAGCTTTTGAATTAAAAAAATATAGAAAACAATTATCAAGT
AATGTAAAGAAAGAAATTCATTTATTTTTTTATAGTATAGTCAATTTGATTGCTTTTTTAATTTTCTTTC
TATATTTTTTGTTTAGATCTTTACATATAATTTTTTATCTTCCCATGCTTCAAATGATTGCAATACTATC
TATTCAATGGATTATTGATATACAATCATTTGGACTTTTCTTTTCATCACTTATTATATGTAGTCCATTA
AGAGATATGATATTTTTAAGAAAAATTGATGATACTGCAAATTTAAAAAAAACCATGGTATCAAAAGTAA
ATATTATTTCATGTACACAAAAATAA
>Ss_srg_10
ATGTATTCTAATTTTTTTGGTAATAATGAAATTGTAAGAAATTTATATGATTGCTCCTTTGGAAGTACTA
TTTTACATAAAACTGTAAAAACACCAAATAAAAGTATTGGAATAAGTTTAATACTTTTATCAACAACTTT
TATAATACTATATTTTCCATTTTTAATAATTATGTTTAAAAAAAAATATATTAAAAATTCTTACTATGTC
ATATCAATATTTATTGGTATTATAAATTTATTATATATCACAATTCATGGATTAGGAAGTGGATATTTAG
CATGGTACGGTGAAACATATTGTACAAAACCAAAAATTATTACTTTTATTGGATCATTTTCAGTATCATT
ATGGGGAGTGTACTGTATTTCTTTACTTATTTTACTATTTAATAGATGTTTAGCACTTTATAATATTAAT
TTACATCGAACTGTTTTTAAAAAAACAAATATTCTACAACGGTTAGCAGTACCAATTATTTATTTTATCT
ATTTAGTTAATTTTACACCACCCCTAATTTTTTCAACAATAAATAATTCATGGTACTTTTATCCATATAA
AGATCACCCTAAACATATCAATACAAATGTACCAACAACAAATTTGTATTATCTTTTAAATAATTATTTT
ATTGTTATTGTGATAACAGTTTCAATCATTTTTTGCCTACTAATAGAGATAGGTGAAGTTATGGCAAATA
AGAAAACACCAAAATTGGTAGAAGTTTCAATTAATTTTTCATTTTTTCAAACTATTATATTAACAGTGAT
TATTTATTTAACTTCTATATTTCTTATTATACTTCATTTTAATGAAGGGACAATTCCTGGAATAATTGTT
GAAATCATACTTTTATCAGTTAATGGTATACCATCAATTTTATATTTGATTTTTAATAAAAAATTGAAAA
ATGATATATATTCTTTGCTACATTATGCGCCAAAAAATAAAACTCCTGTAAAGCCTTTAAAGAAAAAACT
TGAAATTTAA
>Ss_str_12
ATGGTAAATGGATTTTTTTCAAATTATAAAGAACTTCAATATAAATTAAAGTTATCAGATATTTTATCTA
TATATATCTCATTTATTGTTAATATCTTGTGTCTTGTAGTAATTCGTTATTATAAATGTAAAAATGAATT
CAAGATTTATAAAACTTTGGTTCAATGTCAATTTATTTATGGTATGATTTTTTCATTTTTCAATATTTTT
GCTAGATTTTATTGTTTAAGTTCAGATGGTTATTTTATTTGTGGTTTTCAAATATCATTTATAAAACCAC
CCAACATAAATGGTACTTTAATTTTATATTTTTTTTATTTTTGTCTCCTAAATCATTGTATTCTGTCTAC
AATATCAATTGGTACATATAGATATCTTAAAATTTGTAAAAATGTTGTAAAAGATTCATTTCTTACAAAT
ATTTTGTTGCACTTTCCTCTTATAATATCATATGTTGTTAATATTTCTATAATATTAGCTTATATTCCAC
AACTTCATCGAAAAGAAAATATAATACATGTTCTTAGAAAGCATAATTTTAATTATCCAAATATGACAGC
AACATTCTCGGAATTTGTCTATTCAAGAAATAATGATATACTTTTTATGTTTCATATGCTATTATTTTCA
ACATTCTATATGGTCATCTATCTTTTTTTTCTATATATTCATCTAAAAATTAAAATATCCCTCAGAGAAT
CTGTAATAATTGGTGAATTTACCAAAAGATTACAAAGAAACTTTAGTACATTATTATGCCTACAAATTTT
TTGCCCATGCTTTTTTTTTATCCTTCCAATAACCATTTTTTGCCTATTTTGTACATTTGGTGGTGAGACA
TATTTTTTTCCTTCAATTCTTATACGTAGTCTAAATTGGTTTCCAACCCTAAATGGTTTCATCTATCTTT
TTGCCCCAACTAAGAATAGGGAATTTATTACAAAGAAGTTGAAATTAATTTTTATGCTCTCATTTTCTAG
TAACTCTTTAAAACACAATTCTTCAGTAATTAATACCATTCGAAGGCTAGATTATAATACAAATCATAAG
TGTGTGTGA
>Ss_srg_23
ATGGCAATTAATTGGGTTGATTATTTTCAACTAGCATATACGTTGTTATTGTTTCCAATATATTCAATTT
TTACAATTCGTCTTGGATACAAAATTTATTATTTGAAAACACCATCATTACATAATGAATACTATCCAAT
TATTTTTTATAAAGGAATTATTGATAATTTTACTCTTTTTATTCAATTTGCAACTGCTCGTATACAAAAA
TACAACATTTTTGATTCTTTTTTTCTAAGAAATACTTATTTAGCAAACGTATTATTTTTTGTAACAAGTG
GTGCATATTTTATAATGTTTCAAATTGCTTTTTTAACCAGTGTCAATCGCTACGTTGCAATTTCAAGACC
AACATTGTATAAAAGATATTTCAATTTCAAAAGACTTCATATATATATTACCATAATATCTCTACTTGGA
ATATTTGTCGGATTAATATCATTAATTTATCCTTATACTTATGAATATTTTAAAGCTACTAATACTATTG
CACCTATATTTACTAATAAAAGATCTGCATTTGTACATTCATTTGTTGCTATATTTCTTAATTTACCACT
TATTATAATAACAACTATTTTAAATTCAATTTCTATTTATAAAAATAGATATTTTTTTAAAAAACAGAAA
GATAAAAAAAAAATAGAATTTAAAATATTAATGTATAGTTGTTTACTATTATTTGTTATGGTAGCATTTG
AAACATACTATTTATTCAAAAATTTACCTTATATTTTTGAAGATTTTTATTTTTTAGAAGTTATAGCATT
AAAATCACTTTCATGGATTGTCGATTCAATGACTTTTGGATTATTTATATTTTCATTGATATCATCTCCT
AATTTAAGACCTGAATTGGGTATTTGTAATTTAGGAAGAAAAAAAATACATAGTAATATTACAAAATTTA
ACTCGACAGTAGTAAGGTATTAA
>Ss_gpa_17
ATGGGTTCAATATTATCAATATGTGGAAATAATTCTAATAAAATAAATATTGAAAATATATCACAAAATA
TAAATAATAATAATGTAATTAATAGTCAACAAAATGTAGAAAGTCCTGTAATAAGATTTTTTATGGCAGG
ATTAGGATCTGCTGGAAAAACAACCGTCATCCGACAATTACAAATGTTAGCGTTAAACAATAATAAAACA
TATAGTATGTATGATGAAGATTGGAATGAATATGATCCTAATAAATGGAAAAAAGATTTTGAAAATAATA
TTATTTGGAGGAATATTATTAGAAAAAATATATTAGATACTTTTAATATTATCATAAAATATAATGAAAG
AGAAAATATTCAATATGAAACAGAAGATAATTTTAATTTTGCTATGGATTTAAGTGAATCATTAGATAAT
GAAGAGGACTATGAACATATAAAAGAAAATAAACCGGATTTTTTGATATCATTAATAATGTTACTTGAAG
ATTCAGATTTTATTAATGCTTTTAAACATAAAAATAAAATTAAAATGGAAAATAAAAAATTGTTTGATGG
TTGTGACCACTTTATGAAAAAAGAAAAAATTATTGAAGTTTTTTCTGATAATTATATACCAGATGAAAGT
GATAAAGTAAGAAGTCGATATCCTACTCAAGATATGCGTACTTATCGTTTTAAAATGTATGATACAAAAA
TAGAAATTAATGATATTGGAGGACAAAAGTCAGAAAGATCAAAAATTGGAGAATTTGTTAAGCATTGGAG
TTTACAAGGAACCAATGATTCTAAAAATTTTATCCTTCTTGTAGTAGGTATGTCTGATTATAATGAAAAA
CTTGATGAATATGAAGGAACATTACTAGATGAATGTTTAGAATATATGAAAAATCTTTTGTGTAATCCTT
ATGCTTCAAAATGTGGATTATTAATATTTTTTAATAAAAGAGATAAATTTTTAGAAAAGTTAAATGATCC
TGACTGTCGAAATGATATTATATATTTAAAACCATACTTAGATCGAGCAGTTTATAATGAATATAAAAGT
ACTGGTAATTTTAAAGAAGAAGATATGCACAAAGCTATAGCAAGTAAATTTGCTGAAATTATTAATTCAA
ATAAAATTAAACGAGAAAGAGATACGTATTGTAGATTTACATGTGCTATTGATAAAGTTATGATGGAAAG
TATTTTTGGAACAGTTTACCATGAAATTTTAAAAAATAAAGTTATAGATGAAGAGTTATTTCCTTAA
>Ss_srg_29
ATGGTATTTACAACGTTAGATATTTTTATTTGTTTAATACAATTAATATCATTTATTATCTACAGCATGG
TTATTGTATTTTTAATTTTTTTAATTTACCGTGGTAATCGTGACACATCAACTGAATTTTATATTCATTT
TATTGTTAATGGTTTTGTTGATATTTTATCAAATATTTTTGATATTCTTATAAGAAGACTTCTTGTATGG
GGATTATATCATGAATTTTTTGAATCATATCTTTGGGTTGGTAATTTATCACCTATTATATACTATTCTA
CTGTAGCAAATTGTGAAATTGGTACTGTTATCATAACATTTAATAGATATATGCAGATGCATTATCCTTT
AAAATACAAAATTTTTTGGACAAAACGAGTCACAATAATAATGGTCTTGTTACAAATTATCACTCCATAT
TTATCATATATTTATCTTGTTAATTATAAAGTGACGTTGTTGTACTCTGAAGAAAAACATTACTATTATC
ATTCAATGATAGATAAAACAGCTTCCTGGAACAATTCATTCATTATGTGTATTTGGTCCGGTTCGACGTT
TTTATTAGCATTTTTTATGAATATTTTTAATATCAAAAAGTACATTCAAATTGTATTAAAAAATAAAAAT
AATTCAAAATCATTATCATCTAAAATATATCTTTATTCAATGTATTGTTTATTAATTTCAATAAGTTTAT
TATTGGTATTTTTAAATTCATGTATTAAATTGTATGCTGTGATAAATAATTTGAAGTCATTAAAAGAGCA
AGCCAGTAATAATTATGAATGGATAATACTTTTAATGACATGTTGTCATCCGTTTCTAATATTAATATTA
AGTAAGGAACTTAGAAGAAAATTTTTGACATTTTATTCAATTCATAACACTTTAAAAGTTACTCCATTAG
CATTAAATACAATTAACAACTCAAAAAGTCATAATAGAACAGTTCGAAAAGTATAA
>Ss_tgh_5
ATGGAATTTCTAAGATTTTATAAAATTATTTGGTTATATTTTTTTACAATTTTAATTATAAATGGGGAAT
CATTAATAAATAATTATTCAATTAACTATATTAAAAATGATCCAGAGACAATTAATATTGTCTATCGTTT
AAAAAAAAAGCTTGGAATAAAAGAAAATGACAATCAAGTTGATTCAAAACATTTTTTTAATACGATAATT
AATGGAAAACATTTTGGTGAAAATTACCATATATCTGAAAAAATAAAAAAATACTTTGAAAGAACAGGAA
TACTATTAAATGAGGATAAATTTATGATTGATAATAGTAATGAAAATAAAGAGATTGTTTTAATAGGTAA
AAGATCTCCCTATGAAATAGATAACGATATTTTAACGCATTTTGAATTTAACAAAAATATATTAGAAAAT
ACTTTTAATGAAGGATTTTTTATTTTAAATTTAAAGAATCTTAAGATTCCTCAAAATGTTGATCAAAAAT
ATTACCTTCAAATTTATAAAAAGTATTACAATGAAGAATATGAGGATAAACTTATTATAAATGATAGTTT
AAATGAATTTGATAATACAGAAAACAAAAGATACAAAGTTTTTATTCCAAAAGATATATTAATGAAGTTG
AATAATGAAAAGTTATCAGATTTTACAGTTTATTCAAAAGTCATTGTCCAAAAATATGATAATAATAGTA
TTTTTGATATAACGTTACCATTAACAATTAAAAGTTTACATTTTATAATTAATGATACTACAAAAAGAAA
AAGACACTCACAAAATGAGGAATGTAATCCTAAAAAAGATAAAAAATCATGTTGTTTAAAAGATAAATAT
ATAAATTTACACAATTTTACTGAACTAGTAAATATTGCTTTTCCATCCATCATTAATGTAAAACAATGTT
TAGGAAGTTGTATTTTGAATGATTACCAATCTCTTAACTCTTATTTGTTGGATCAATTATCTAACAAAAC
AATTGAAAGAACAAAGTGTTGCCGGCCAACAAAATTTGAAACAATAAATTTTGTTTTAAAAAAAGATAAC
TTTACAGCATTTGAGATAGCAGTTAATGATTTGATTATCAAAGAATGTGAATGTTATTAA
>Ss_srg_40
ATGATAAATATTCTTGAATTTTTTATTCTATTATTTCAAATCTTATCTAGTTTATTATATGCAGCAATTG
CAATATTTTTCGCTACTAAACTTACAAAAAAAGATAAAAATCATATGAATTCTTTTTATACAGCTTTTAT
AATTGGCTTTTTTATTGATCAAGTTGAATTGTTAAAAACAATTATATTTGTTTCAATTCCATCATATGGA
TTTTTTGTTGAATTTTATCGTGATAATCCAATACCACGCTATACAATTGGAGCATTAGGTTATGTTTGTA
CATTTGCTTCACTTCTTGGATCGTTTTCACTATCACTTAATCGCTTAATTGCCACTAGTTTTCCATTTTT
TTATAAATTAAAATGGTCTAAATACAGTATTTTGATAAATATTTGTATTCAAATTATAATACCTGTAATT
GTTTTTCATCATAAATTTGGTAAACAAGATAAACTTGTATTTGATAGAAATACTCAAAAATGGGTGTACT
CGTCTGAAAATAGTACAACTTCTAAATATAATAATACAGTAGCTACTATTTTTAGTACTATTATATTATT
TCTTCAAGTTTTATTTAATATTATTAACTTTTATAAGTTATTAATATCAAAAAAAAATAAAAATCCAAAT
ATAGAGTATCGAAAAAATATATCATTAGTTGTATTTTGTTCTGCAGGAACATTAGGCAATGCTACAATTT
GCCTTCGTTATTGGATAAAATTTATAGGCTCATATCAGGAAAATTTTTCTTTAAAAAATTTTGGTCAAAC
ATTAGGTACATGGACTTCAGTAATTACCACCACATCAGAACCATATTTATTGTTAATTTTAAACAAAAAT
ATTAGAAATGATTTTTTTAATTTTTGTAGAAAACGAAAACATAGTGTTGATATTATGTCAAGTAATACTA
TTAAACCAAAAGTTAGTTGTTTAGAATAA
>Ss_str_13
ATGGAATTTAATAAAACAGAATATTTTACATTTCTTTATTGGATTAGGCGATTACTTTTATATAGTGATT
ACTTATTTTCATTTCTTGGAACATCATTAAATCTTCTTTTATTATATTTGTTAATAAGAATTAAAAACAA
TGAATTTCTGGAATATCGAAGAATACTTTTTCATACAACAATATCAGATATAATATTTAGTCCAACAATA
GCGTTTTCAGCTTTAGCTATGGAACCAGGAAAAAACTATATTTTTGCATGGCCAACGGGAGTGATTAATT
ATTTACCAAAGTCAATAGCAATTTATTTCTTAATGTTTCATATAAATATTTTTTTTTTTATTATTTCTAA
CAATATTATAATATTTTTGTATAGATATTTAAGAATTGTTAAAGGGTATTCAATGAATAATTTTCAATAT
GGAACATCAATATTATTTATTTTTATTTGGAATATTATAGGATTTAATTTTTGGATTAAAGCATTTACTG
ATGTTTCTCTTCGTGATTATCATTTAGCAAAAAAAGAACTTCCAAAAGAATTTTTTTTTGATAGTTATGG
TAATGAAATGAGAGTTTTTATAGCGAAACCATTAGAATTTTCTGGATTATTGTGTGTGCTACATGTTTTA
ATTACTTTAATATTTGTTCTCATTACTGTATGTTTCACTTATTTAGCAGTTCTAAAGACACTTAAAGTAA
AAAGATCTTCAATGTCAAAAAAATCAAAACTACTTCATCGACAATTAAGTATATCAATGTTACTTCATAC
AGGAATTTCATTATTTTCTGTTTTTTTACCAATATTTTTGTTATTAGGATGTATTATTTTTCAAAAAAAG
TTATATGGTATAGGGCATATTTTTTTTTATATTTTTGAATATATTCCAACTTTCAATGCATTAATAAGTA
TATATTTTGTAACGTATTGTAAAAAAGAATTTCTTAAATTGATTGGAAAACACAAAACAAATTGTCATAA
TAAACTTATAGAACTATTTGAAAGTAATGAATCATAA
>Ss_srg_30_frag
ATGAGATTAAGAAAATATACTTTTTTAAATTTTTTAATTATAAAAAATAAATGGTTTTGGATTCATTTAC
CAAAAATAACAACTATTTTTCATTATTATATGAAATTAGAAATATACTTATGCCATTTAATTCTTGCTAT
TAATAGACTTACAGCAATTCAATTTCCATTTAAATATGATCAATTATGGGATATGAAAAAATTAATTTAT
GCAGTTATTACAATAATATTTATACCATTACCATATGTTTTATATTTATCATTAGATCCAGATATTTATA
TGGATTATGGAGCATCATCTACTGGTACAATTCGTTTATCTTATAACAACAAAACTACAGCTATCACATC
TATTGTTGATGGAGCATCCTGTATTTTTATAGGAATTATATGTATGATTATATATATTTCTATAATAATA
GTTACTATTAAAATTTGGAATGAACAAAAATTGTTTCATACATCAAATTTTAATAAGAATAATAACAATG
AAACAACAAAAGTACACGTTAAATTATCACTTATTTCGGTAATTTTATTTACAACCTTATTATTAAATTC
AATATGTCAAGCTTTAACATTTTATGGGCAAGAAGAAAAAAATAACTATTTAATAATGAAATTAAATGAT
ATCTCATATCCAATTGTTGATTTTTTATATTGTTTAGGTCCTTATATTCTTTTTATAACAACAAAAGATT
TAAGAACAGAGATTATTTATAGTGTTAAAAAAGAAAAAAAATCTATTTCTGTTATGAAAATCAATAAAAC
TTCTATTATTTAA
>Ss_ilp_6
ATGTTTTCACGTTTGCTAACTATTTTTATCTTTGTTCAACTATTAGTTGCAACATGTATGATAAATTCTC
AAAGACCAATATGTGGTAAAAGAATGAAAGATAAAATTTTTAATTATTGCTCTACTTATATTTGTCCAGA
AATTAGTGCATCAGAATTTTATAAACATAAATCATTTAAATTTCCAACTTATGAAATTCCAAATCAACAT
ATTAGAATAGCATTGAATTGTTGTACAAAAGGTTGTAACGAAAAAGAAATACAAAATTTTTGTTGTGGAA
TTTCTTCTAACGATTATGATATAAGGAAAAATGATAGAGAATTTATTGGTTATGAAGCAATAGAACCCCA
AGAAGATCAAGAT
>Ss_sra_2
ATGCTTGAATTTGTTTACATTATAATATGCGTAATTGAATTTCTTATATCAGTTTTTGGAACTGTTGTAT
GTATAAATTTTTTAAAAATTTTATTCAAAATTTCTCAACTTCATAAAAATATAAGATATTTATTTATACA
ATGTGTTTTACAAACTTTATTTATTTTTACAACAAGATTTTTTATGATTATAAGTATTTTAGCTAATAAT
ATTTTTCTTGATTCAATATTTCAAAATATAAAATATTGTATGACATTTAAAACTTTACATAGAATAGCTA
TTTTAATAACAGCAACTATACTTCCTGGTATGGTTATTGAACGATGTATTGCAACTTCATACTACAAAAG
TTATGAAAAATCATTTGGAAGTTTTTTTAGTAAACTATTTTGTACTATTCAAACAATAACTATTTCATCA
ATCATTATTTTGGGAACTATTTTTTTTCCAAACTCAACAAAAAAAAGTAAATTTATTTCTATTTGCCAAC
ATGAATTTATAGATTTTGATTTTACTATACATATTACGTATATCATATTTTTTTCTGCAATAATTTCAAT
AACTTCTTTTATAATTTTACTGTATATAAATAAACAACTATATAAAAAAGCTATTACTAATTTTTCAAAT
GGATATTTAACAAAAAAATTTCAAATATTAGAAAATATAAGAATATGCCGTCTAATGTGCCCATTTATTA
TAATTTATTTTTTTGGTCTTATTATATGTTCGTGCTTACTTATTATAGCAAGTAAAATTCCAAAAGATAA
AATGTTATATAAAGATTATGTTACAATAATACATTGTTTTGGGCAAAGTGTTGATATAGTTGTAGCATCA
GTTTCTACATGTTTTTGTTTATATGCAATGAATAAGTTTAAAAAACCACAATTTAAGATTGGTTTAAAAA
AATTAAAGAAAAACACCAAAGTAGCACCGTTAAAAATAAGTAGAAATGATAGAAATAATTTATTTTTAAA
CATTGAAAGTGAAGGAAATTTATATTTTACTGAATTAAATAAACAATGGTATACAAAACGATAA
>Ss_tgh_6
ATGGTTAAATATTATATTGTGTTTTATATTTTTTTGAACTTTTGTATATTTGTTATTTCATCGGAAAATT
ATAATGGTTGTGATGCAAAAAAAGATGGCAAATCATGCTGTCGATTTAGTCATTTTATTAATCTTCACAA
AATTGATCCTAACATTATTGCTCCTCATAACATAAATATTGGATATTGTGGTGGTAATTGTAGTCTTAGA
GATAATATAACAAATAATGGTCTTATTCGTTTTGCAGCATTAAAAGAGCTTTTTGTTGGTTGTTGTCATC
CAAAATCTTTTCTTCCTTTTGAAATACTTAAAAGAGATAAATTTGGAATTTTATCTGTATACCATAATGA
TTTATATACTTATAATTGTCGATGTGGTTAA
>Ss_srg_8
ATGATAATAATATTTGCTTCTGAGTATGCTTTTAATAAATTCTACAATTGCTCTTTTCTTAGTAATGAAG
AATGGTGGAATGAAGGTAATCCATCACTTCTTGTAGGAATTATTTATTTAATTCCTGGAGTAATATTTAT
GATTCTTTACGTTCCAATTGGTTTATCATTTTTAAATAAGAAACTTATCACATTGACATGTTATAAATTA
ATGTTTCTACTGTTTGTATTGGATGAAATTTGCCTATCTGGTTGTTCAATATTTAGTGGCATTATGTCAA
TTCAAGGTGCCGTTTTTTGTAACTATCCGAGATTGATGTGGATTTTTGGATTGTTATGTATAAGTATTTG
GGGTTCTGGTTGTTGTTTATGTGTATGTTTAGGATTAAATAGATGTCTTGATATAGTTAATCCATCAATA
AATGATATGCTTTTTAATGGTAAAAAATTTTATATATGGATGTGTTTCATTATCATTTATGGATTTTATA
TTGGTGTTCTTAATTCTCCGATGTTTTTTTCATCAAAAACGTATGGATGGTTTTATGATCCATTCTATGG
AACCAATATTACTAATTTAAAAGACCCTTTTTACTACTATAATTATTCACATGTTATTAATAATTTTTTA
GTTGTTATTTTACTCGCAATCTTATATTCCTATTTTTGTATAAAAATAACTTTAAAGTATAAATTAACAG
ATAAATTAGTTATATCAAATGTACAAAAAACTTTACTTTTACAATCAAGTATTACATGTTTGGTACAATT
TAGTGCATCATTATTTTATATACTTATTCAATTTATACCTTCAAGTCCACAATTTGTTATTTTTACCCAT
TTAACATGGATATTTACTCATGGATCTCCTGTATTTATTTATTTAATTTTTAATAAACAAATTAGAAAAA
CAATTTTTCAATATTTTAATGTTTTTAATTACAATTACTGTAAAAAGTAA
>Ss_gpb_2
ATGCCAGAAAACGTAACTACTGATGGATCTTCAAAGACTAATGAAATTCTTGAATCTTTAGTAAAAGAGG
CTGAAGAATTACGAAAAAAATTAGATGCAGAAAGGGCAAAATTAAATGATGTACCAATTCAACAAGCTGC
AGAAAGACTTGAAGCTTTAAGTCATTTAAGTATAAAACAAAGAAGACTTTTAAAGGGTCATGCAAGTAAA
GTATTATGTATGGATTGGGCACAAGATAAAAGGCATATTGTTTCATCATCACAAGATGGAAAAGTTATTG
TATGGGATGGATTCACAACAAATAAAGAACATGCTTTAACAATGCCAACTACATGGGTTATGGCATGTGC
ATATTCTCCATCAGGGCAAATGATTGCTTGTGGTGGTTTAGATAACAAATGTTCTGTTGTACCTTTATCT
TTTGAAGATGATATATTACAAAAAAAAAGATCTGTTGCTACACATACAAGTTATATGTCATGTTGTATGT
TTTTACGTTCTGATAATCTTGTTTTAACAGGAAGTGGTGATTCAACATGTGCTATTTGGGATGTTGAGTC
AGGGCAAATGATTCAAAATTTTCATGGACATATAGGAGATGTTTTTGCTATTGATATACCAAAATGTGAT
ACTGGAAATGTATTTATTTCTGGTGGTGCTGATAGGCATGTTCTTGTATGGGATATTAGAACAGGACAAT
GTGTACAAAGTTTTGAAGGACATGAAGCTGATATTAATACAATACGTTTTCATCCTAATGGTGATGCTTT
TGCAACTGGATCTGATGATGCAACTTGTCGTCTTTTTGATTTAAGAGCAGATAGACAAGTTGCTGTTTAT
GAAAAAGATTCTATACTTTTCCCTGTAAATGGTGTAGACTTTTCAACGAGTGGTAGAATTCTTTTTGCTG
GTTATGGTGATTATCGTGTTGGTGTTTGGGATAGTTTAAAATGTGTTCGACAATCTGTTTTATATGGTCA
TGAAAATCGTATTTCATGTCTTCGAACATCTCCTGATGGAACTTCTATATGTACTGCATCGTGGGATTGT
ACTATCAGGATTTGGGCATAA
>Ss_gpa_4
ATGGATTGTTGTTTAAGCTTTGGAAAAGATGCTAAAAGTCGTTCTAAAGAAATTGATAATCAATTAAGAA
ATGATGCACAAAAACGTGATAAAGAAGTTAAATTATTATTATTAGGAGCTGGTGAGTCTGGAAAATCAAC
ATTTTTTAAACAAATGAAAATAATTCATGATTCTGGATATAATGAAAGTGAACGTAAAGCTTATATAACT
GTTGTCTTTTCAAATACTGTTCAATCATTAGCAGCTATCATAAAAGCTATGGGAATTTTAGGAATATCTT
TTAATAATAAAACTAATATTTTAACAGGAAAATTATTTTTACGTATGTTAGAAAAGAATACATCCAAAAT
GTTTACTGATGAATTGGTTGAGGCAATGGAAAAATTATGGACAGATGAAGGGGTACAAGAATGTTATTCA
AGATCAACTGAATATCAATTAAATGACTCTGCAGCATACTACTTAAATAGCCTTAAAAGAATTTCATCAC
CAGGTTATATACCATCTATTGATGATATTCTTCGTACAAGAGTTAAGACTACTGGAATTGTTGAAATTTC
ATTTGATTATAAAAATTTACATTTTCAAATGATTGATGTTGGTGGACAAAGATCTGAACGTAAAAAATGG
ATACATTGTTTTGAAAATGTTACAGCTATCATATTTTTTGTTGCTCTATCTGAATATGATATGATGTTAG
CTGAGGAAGATTCTAATCGTATGGCTGAGTCAATGCGCCTTTTTGATAGCATTTCTAATAATCGATGGTT
TCAAGATACATCTATTATATTATTCCTTAATAAGAAAGATTTATTTGAAGAAAAAATTAAACGTTCATCT
TTAACTAAATGTTTTCCAGAATATAAAGGTTCAAATAGTTATGAAGAAGCTGCTGCATATATACAACTTC
AATTTGAAAATATTACTAAGCGTAAAAACAGTCACAAAGAAACTTATACACATTTTACATGTGCTACTGA
CACAAATAACGTTCGTTTTGTTTTTGATGCTGTAACTGATATTATCATGAATGATAATTTACGTCAATGT
GGTTTATATTAA
>Ss_sra_3
ATGCTTTTTTATTTTTTGACTATAATTTGTTCTTTTATTATTTTATTTCCTACAACAATATTGTTTTTTT
CAATCATAAAACTATCAGGATATCATAGCAATTTTAAATATTTATTAGCATGTATTTTTTTAAATACTAT
TTTATACTTTTTAACTATTAACTGTTGTTATATTGCTTATCTTATTAAAAAGAATGACATTATACTTTTA
TATAATGTCGAAATAAGATATGTTTTTACCTACGGTGGAGTCCATTTTGTTCAAATATTTTTTATAATTG
AACGAATATTGGCAATTATTTTAATTAATAAATATGAACAATTTAATTCAACTATACCATACTTTGCAAT
TTTTTGTCATATCTTATCATATCTTATTTATGGAATTCAAAGAACAATTATTGTTATTTTTAATATTTAT
GAGGAGTCACTTTTAATTGAAATTACTGTTTTAATGTTAATTGCATTTTTAATATATTATATGGTATTTA
AAAATCAAAAAAATAAGTTTCTCCACAATAAACTATCTTTTATAAAAGTTGATTTATCAACAAAATATCA
ATTTATTGAAAATCAAAAAACGTACTACATTGTTACAGGCTTACTTCTACTTTTTGTCACTTTTACTATT
ATCACAAATATTATTAAAATTTTATTTACAAGATTCTTTGACAATATTCTAGGGTCTGATACATTAAACT
ATATATTTTTTATGGGAGTTTTTTTTAAAACAAGCTTTACAATATTATATTTATTATGGAAAATTCCTTC
TCTTTTGAAAGATGTTAAAAAAATATTTTTATTTTATTTTATTTTATTTTATACGAAGGTCACCAGTGAT
GGGTCGTATCTTGAAAACTAA
>Ss_goa_1
ATGGGTTGTACAATGAGTCAGGAGGAAAGGGCCGCTTTAGAGCGAAGCCGTATGATTGAAAAAAATTTAA
AAGAAGATGGTTTACAGGCCGCAAAGGATATTAAGCTTTTACTTCTAGGAGCTGGAGAATCTGGGAAATC
AACCATTGTTAAACAAATGAAGATTATTCATGAATCGGGTTTTACAGCAGAAGATTACAAGCAATATAAA
CCTGTTGTGTATAGTAATACTGTACAATCTCTTGTGGCTATCCTCCGAGCTATGGGAAATCTTTCTGTGT
CTTTTGGAAATTCTGAAAGAGAAGTAGATTCCAAGTTAGTTATGGATGTTGTTTCTAGAATGGAAGATAC
TGAACCTTTCTCTGAGGAGCTTCTTGCTGCTATGAAACGTCTTTGGGCCGATTCTGGTGTTCAAGAATGT
TTTTCTAGATCTAATGAATATCAACTTAACGATTCTGCTAAATATTTTCTTGATGATCTCGACAGACTAG
GACAATCGAATTATCAACCAACTGAACAAGATATTTTGCGGACTCGTGTTAAAACTACTGGTATTGTAGA
AGTTCATTTTACTTTCAAAAATTTAAACTTCAAATTATTTGATGTTGGTGGTCAAAGGTCTGAAAGAAAG
AAATGGATTCATTGTTTTGAGGATGTAACAGCTATTATTTTTTGTGTTGCTATGTCAGAGTATGATCAAG
TACTTCATGAGGATGAGACAACAAATCGTATGCATGAATCTTTAAAATTATTTGATTCTATTTGTAACAA
TAAATGGTTTACTGATACTTCAATTATACTCTTTTTAAATAAGAAAGATTTATTTGAAGAAAAAATTAAG
AAATCTCCATTAACAATTTGTTTTCCTGAATACTCTGGACGACAAGACTATCATGAAGCTTCTGCATATA
TACAGGCGCAGTTTGAAGCTAAAAATAAATCTGCTAACAAAGAAATTTACTGCCACATGACTTGCGCTAC
AGACACAACAAATATTCAATTTGTCTTTGATGCCGTTACAGATGTTATCATTGCTAACAATCTCAGAGGA
TGTGGTTTGTATTAA
>Ss_srg_9
ATGAATTTATTTTTACCAACAAAATATACATATGATACATATTATAAGTGTGATTTTTTATCATACGATG
AATGGGAATTAGAAAAAATGCCTTCACTTGAAATTGGTTTACTATACATTATTCCTGGAATTATTTTTAT
TATCCTATATATTCCAATTTTTTTCATTATGATTGATAAAGAATATACAAGTAATAGTTGTTATAAGATA
ATGGTATACTTGATCATTATTGATATAATAACTTTATTATTTAATAGTTTATTAACTGGAGCATTTACAA
TTTATGGAAGTGTGTTTTGTCAAAATAAACTTTTAATGTTTGTAACTGGACAAATAGCTTTATTTGGATG
GTTTTCAGGATGTATTACTGTAGTTACTCTTGGATTCAATCGTTGTCTTGATTTATTAAATCAAAATTTA
GCTAATAAATTATTTAGTGGAAAAAAAGTATATTTATGGCTTTTCATAACAACTACATATGCTTTATTTT
GTTCTTTATTTACATCAAAAGCAAGTTTTACCCCAAAATTATATGCATGGTTTTTTGATCCATACTTTGG
TGTTAATGTTACCGGAAAAGTTAATCATGTTGACTATACAAATTGGCTTCATTCGATTAATAATATTTCA
GAAATGATAGTATTAGGTACATTATATACATTACTTTGTCTGGTACTTTCTATAAAATATAATATGAAGA
AAAATAATGTACTTAGTCACATTCAAAAATCATTATTCATCCAATCAGGGCTGATTTGTTTAGCGAATTT
TATAGCTTCAACAGTTTATGTTTATATGCAATTTTTTCCTGTTGGTAAAGAAATTGTCATATTAGGGCAG
GTTATGTGGATTTTTAGTCATGGTTCTGGTTCAGTTATATATATAATCTTTAATAGAAGTATAAGACAAA
AATTGATACAAAATTATTTATTTTTTCTTCAAAATAAATTAAAAAATAGAAGAATTATTATACATTCAAT
GGTGAATAATCGTACCAACAATGGAAGTCAAAAAAATAGTTATAAATTGTAA
>Ss_gpa_13
ATGGGAAACATTTGTGGAATATATAAAAGCAATAAAACTAGTCCAGAACCAGTACCTCTTGAGGCAAATA
TAAATGGGAGAAATGAAAAAAATGATGATGAAATAAAAAAAAGTGAAGAACGAGGAAATGAGAATAGTGA
AATAGAAGTTAAAGGAATTTTAAAAAATAAAACAAAAAATGATGAAGAGTCAGATGGGGTGTTAAGAATT
TTACTTTTAGGGGCACCGGAATCTGGTAAATCAACATTAATGGAACAAATTAGGCTATTATATAAACAAG
ACTTTAAGGACACAGAACTTTTACATAGAAAAGCATTTATTTATAACAATATTGTTGATTCTATGAAACA
GATATTATTATATATGAAAAAACAAAGTTTTTGTTTAGAAAATGAACCTAATGAAAGTAAAGCGGATTTT
ATATTAAATGGATTTGAAAATATATATGGACCATTTAATGAAAGAGAAATTGATGCTATTAAATCTCTTT
GGGGTGATAAAAATGTTCAGGAAGTTTATAAAAGAAGAGGACAATTTAATTTGAATGATTCTGCTGGATA
TTTCTTTGAAGGGCTTGATAGAATAAATCAACCAAATTTTGTTCCTGTTCCAGAAGATTTAATAAGAGCT
TATGTTCCTACATTAGGTGTAGATAATCTTATTTTTACAGTTAAAAATAAAAGTTATCAAATTATAGAAT
ATGGAGGAACCAAACTTGATGTTAAATTAATTGAAGATTTGTATGATGGAATAAATTGTGTTTTTTTTGT
TGTTGCAATAAGTGAATATGATCAATTTTTACCAAATGATACCGAAAATTCAAAACTTCAAAATGCATTA
AAAATCTTAGATAAATGCTGTAATCATTGTAGAGATTTAAATGTGCCTTTGTATGTTTTTCTTAATGAAA
CAGATGTTTTTGTAGAAAAATTGGAAGTATCCCCACTAAGTTTATATTTTGATGATTACACGGGTTTAAG
TAGTAAAGATGCTCTACTTTTTATACATGAATTAATAGAAGAACGTTGTTCTATGCATGGGTTAAAAGAT
TTACATCATGAAACACTTTGTTGTTGTATTAAAATTGAAGAAACTGGAAAAATGCTTGAAAAGATATTTA
AAAGACTAAAGAAATAA
>Ss_str_17
ATGACTCAATTTGAAATATATGTTCATGCTGAAGAGGATTGGATTGTATCAGCAACCATTTATATATCTA
TTAGTATACTTTTCTATATTCCAAATATTTTGATTTTAATTTTTGCAAGTACAAAATCAAATATTAAAGC
TGATACTTTTCGTGTTATAGTTACAGCATCAATAACATCAATTATGTCATTATTTTTATACTCATTATTT
GCATATTTATGGTGGTTTAGTTATCTTACAGATACAGAAATACCCTTAAAATTATCAAATACAATTTGTC
AAATAAGATTTTTTGGACAAAATCTTATTTTTGCTGTACCATTTGTCGTCTCTGTTTGGAGATTCAATAT
TCTTATTACAAAAATAAACCTTAATTTTATTAATTATATTATATTATTTTTTTTATCAATGTGCCCTACA
ATTTATTCATTTTTAGATTCAGTAGTAATATCAAAGACAGTTGAAGCTAATGATATATTTTCATATAGTA
TAAAATATACTTCACCATTTATATCTTTTTTATATTTTATTACACAAATACTATGTCCATCAATATCTTT
ATTATTAAATTTTATTATTCTTTCAAAAATACGGAATCATATTAAAGTATCCCAAAAAATTACAGGGTTT
GATAATCATATGAAATATTTAACATATTCATTGATAATCAATTCAACATTACCATTAATTGGTGGAACAC
CAAATTTTGTATGTTATACTTTATTTTCATTTGGATATACAATAAAAAGAATATATTGGAACTTTTCTGA
AGCTATGGTATTAATATTAGGTGGTATGACACCATTATTAATGATTATTTTTTTGCCTTCTTTCAAATTA
CAATTAATATCATTTTTATGTTGTAAAAGAAATCAAATTATGAATGTTTCTTTAATAAACATTGTAACTG
TCCCAATGAGAGGTAGAGGCACTTTTAGAAGTAAACGTCTGAAGTAA
>Ss_tgh_2
ATGTATTTTTACTTTTTATTTCAAGTTATTGTATTAATATGTTGTATTTTAATTAATAAGACAATAGGAA
ATGATGTTTATTATGATGATATACAAAAAAAACTATTATTAAAAAAGTTATTAAATAATTTTGATTTATC
TAATCCAATTCAAGATATTAATTTTGATAAAAATAAAATTAAATCATTGCAAGAAAAGTATAAATCTACA
AATAATTTTGAAGAGAATCATGAAGTTTTTAGTGAAATCAAAATTATAGGAAGAGTTATAAGTGATTTTT
TAATAGAATTTGAAAATAGTGAAAATCTTCAAAAGTATGATATAATAAATAGTGAACTTTATATTAAATA
TGATATTCCATCAAATTATAAAGGGATTACTGTAGGAAAAATGCAAGTTTATAGTGTAGAAGATTTTCTT
CAAATAGGTAAAATGTTAGGAAATAAATTTATAAATTTTGAAGAGTTTGAAAAAAAAGATTCACTCATGA
ATATCAATTTAAATAATGAATATTTAAATGAATATATCAATTTAAAAAAAAATAATCTTTACATGATGGT
TATGCCAAAACCATTAAATAATCTTTTAAATATTACAATTAATCATGTTAACCTTTTAATGAAAGTTATT
AATAAACAAAAGCGTAAAAAACGTCATAATAAAGAATTTTCATTATGTGAAAGTGATATGTCAAATGAAT
CATGTTGTATGAAAACATTTGAAATAAATTTTGATGATTTAAAGTGGGATTTTGTAATTTCTCCAAGAAT
TATAAGAACAAACTATTGTTATGGTGAGTGTAAAAAAATTGTAAAAAAAAGTACTATTGGAAATGTATTA
AGTACAATTGAAGATGAGGATAATTTTAATTATCGTAGTTGTTGCCATCCAGTTGAATATAAACCTCTGA
ATGTAACTATTTTTATCAACAAATCTATTATTGAAACAAAATTAATTAATGATTTATTAGTAAAAAAATG
TTCTTGTTACTAA
>Ss_srg_53
ATGATACCAATTATTCTAATATTTAATCTAATTTTATTAGTATTTGATATTCCATTATTTTTATTTTCTT
TACTTCTATCTATTTGTATTGCTAGTAGACTTGTTTTGAAAAACAAAGAAAGTTCTTTTTTCTTTTTTTC
ACAGTTTTTAATTAATGGAATTTTGGAGCTATTATTTATTGGATTGGAGTATTTTATGGTTCGTGTACCA
TTATATGGTATTTTCAATGAAAGCTACATTTCTTTAGGAGTTATGCCGGGTTTAATATATGGCTTTTCTG
TTTACCTTCCGGTAACGATTGTTTTTGGACAATTTCTTATAGCTTTAAATAGATTTTTTATGATAAAGTT
TCCTTTTACTTATACAAAATTTGTTAATCTTCGTGTTATGGTTATAAGTGTTGTTTTTCAATTTTTATTA
CCAAGTATCCTTTTGATATGGAGTTTTAATCAAAATATACAAGCAAATTATACATATGATAATTCTAGTA
CTGTAATTGAATCAACAGATGTTAATTATACAATGAATTCTGTTTTGATTTGCATTATTATGTGTGTCTT
TTGGTCAATTGTTAACGTAATCTTATCAGCTTTAAGTATTTATTTTTTAACAAAAGTTAATAAAAAAATG
AATGAAAAGTCAAAGGAGAAGCCTCTTCTAACACATTCTTGCATTCAAACAACAGCACAAACATTTCTAG
CAATTGTTGCCTCTCTTCAATATATTTCATTTATTACCGGGGATCAAATTATGGAAACAATTGCTATGCA
TTTGTATCCATTTGCAGAGGATGCTGTTAGTTTATCATCAGCAATAGTTTTATTTTGTGTATGTAAACAG
GTACGAGAACAATTTCTTGATTTTTATCATCTTAAATGGTTATGGGAAAAATACGAAACCAAATTTAATA
ACAATAATACAAAACAAACAGTTAAAGCTTCTGCTAATAGTATAGATTTAGTTTAA
>Ss_srg_32
ATGATATATCAAAATATTATATTTATTTGTATTACAATTTTTGAAATACCATCTATTTTTTTATTGTTAA
TTATAACAGTAATATTATTAATATATAATAAAAAAAAAATCAATCTTACAAATCCTTTTTATTCTATATT
ATTTTGGATTAACATTACTGATATTTTATCATATACAACATTTACTATACATCATCGGTTTCCTAATTAT
GGAATATTAATATCATTTTATCACATATTAAGTAAATGTAGATTTGATGTACGTATCTTTGAATTTATGA
GAAACTTTACTATTATTTTAAAATTAATATTAACTTTTTTATTAAGTTTAAATATTTTAACATCTATTTT
AATTCCAACAAGGCATAAAATACTTTGGAATAAATATCTTATCTTCATATTATTATCAATATTTACATTA
TCATTGACTTTAACATGGCCATTATTAATTGATCAAATGAGTTATATACAACAAGATTCAACAAATATAT
ATCTAGGTTTTCGAGCAAAATGGTTTTCTAATAATGCTGGATGGTATAATTCATTTCTTGTTATGTCATC
ATTATCGTTAATTTTTTTAACATTAACAAGTTTAATTAATTTTACAATTCTTTATCTATTGATTAGGTAT
AAAAAAAAAAGTAGAAAATTTCAATCACATAAAATCTCTTTTAAATTCAATGAAAAATATAATTATAAAA
ACGAAAAAAATTTTTTTATTATGGCTGTTATCAGTTTTTTAGGACAATTTATTTTGGTTATTGATAATTA
TGTTTCTGGATTATTCAATCAAATGAAAAGTTTTGATAAATTTTATTTTATGATTATGATATTTCCGATT
GTCAATGATATCACAATTTTTCCATTAACATGGACTTTAATATATATTAGTAAACCACTAAGAATCGTAG
TATATTCTTTAATATCTTGTAAGATCCATAAAATTACGATAAATAAAAATAATTGTAATTGTAAATTAGT
TAAAAAATGA
>Ss_srg_44
ATGCTAATTTATAACGTAATATTGGCAAGTGTTGATATGATATTACTTCTAATATCTCTTACTGTTTATA
TTTTTATAATTTATCAATTAATTAAAAAAGATTCTGATTTTCCAATAAAATTTTATGGAATTTTAATTAT
CAATAATACTTTTGAATTTACCTTTATTTTTGTAGAATATTTTTTAGTTCGTTTACCATTTTTTAAAATT
CTCAATGATTGGTATATTTCATTACAAGTATTTCCTGGTATAATTTATGGTTTATCAGTATACCTTCCTT
GTGTTATTGGTTTTGGACATTTAACACAAGTTATCAATAGATTTGTCATAATAAAATTTCCTTTTTCATT
TGATAAAATATTTAATAAATGGTTAATTGGATCTTTATTTCTTTTACAATTTTTTTTTCCATCTATAATT
ATAATATGGTGTTGGAATGAAACTGGTAGAGTATTTGTATCAGAAGACAATTCTACAACATATCTTGAAT
TAAAAAAATTTGAAAATCAATATAAATCTATTATTTTTGGTATCTGTTCAATCATAATATCATGTAGTGC
ATGTTGTTTTTTTGGAGTATGGAGTTTTATACTTGTAGTCAAAATGAGAAATGGAAAAAATACTACACAA
TTACGAAGAGAAATAAATTTATTTGTATTTGTTAGCTTTGAAATTTTAGCTCAAATTTTATTAATTATTA
TTGCTATTTTTCAAGTTTTTTCAGGATCTATTCTTTATAATGAACAAATTTACTTTGTAACATTAAAATT
ATATCCATTTAGTGAAGATTTCCTTTGTTTAATAAATGGTCTTATTTTATTAATAACATGTAAAACAGTA
AGAACTAAATATTTTCATTTTTACAATAAGATATTTATTTGTTCTAAGTGTGTTTTTAAAAAGTCTTCAT
CAATGAGACAACATAGTTCAAATCGAGTTAATGCTGCTTTATCACATAATAATTATTTATAA
>Ss_ilp_7
ATGAATCGTGGTCGTACTGTTTTTCAGTTCACCACACTTTTTTCTATAATAATTGTTTTTATATTTTCTT
TTAATTATGTTGAAGGAAGATTCAAGAATACTGGACAAATAAAAATGTGTCCTCCAGGTGGAGAAAGTTT
TGCTGTAGCTTGGCAATTATCATGTAATTTAATGAAAAAAAGAAGTCAACAAATTGATACAAATAATCAT
AAACAAGATTTTTATAATAATAAAAAAAAAAATTTAATCTATAAGCGTTATGTACAAAGGGCGTTATCAT
TAAATGAATTAATGAAATATTGCTGTTTATATGGTTGTACTCCAAATGATTTAAACAGTTATTGTTTTTA
A
>Ss_sra_10
ATGAATAATAAACTATTTTACTTTATTATTGATATTGAAATTCTTTTATTAGCAATAATAATGCAATTTT
TTATTGTATTGGCAATACTTTCACTAGAAAAACAATCACAATGGCATAAAAATTTTCGTTTTAATATTCT
ATTAACGATAATTGTGATTGATCTTAATACATTATTAGAAGGAATGGTATGTTATTTGAATATTATTTAT
GGTAATTATTTAAGAGAAGATTCTTCTAATCCATGGAAAACAGTATTTATCTATTGTCGTGAATGGCAAT
TAAATATGAATAATTTTTATAGATATACTTATTGGGCAATAATTATTGAAAGATTATTTTCAACAATATT
TATAGAAAATTATGAAAAAAGACAATTAAAGTTATATCCATTTTTAGTTATCACTTTTATTACAATTGCA
ACATACATAACAGTTATGATTCCAAAATTTTTTAACTTTTTTCAAGATAGACATATTTTGTATATATTTA
TTGATATTCCAATATGTATAACATTTTTTATATTATATATAAAAAATAAAAAATTAAAATTCAATAAAGA
AAATATTGAAAAGTCATTATCTAATAAATATCAAGTTAATGAAAATATTTTTATTATGTGGTTATTTTTT
CCTATAATATTATTGCATATTGCTCAACAATTTCTTCTCCATTTATTTGCTATTCTTATAAGATTTATGG
ATATCATTAGTGATGAATATTTTTTTATTGTCTATGCAGTAAGAGTTCATATATATTATGTTACTCTATT
AATAATTATATTTGTTAAAAGATTAAGAAAATATTTTGATAATAAAAGTATTCTTTTACAGCATAAAACA
AGATTAGGAATGTGTAATGATAAAATTCCACCTGTGCTTATTACAAACAATTTGAAGAATAATCAAATAG
GCCAAAATCAAACTAAAACGTATTTTGAAATTTTCCATAATGATTGGCATTAA
>Ss_str_4
ATGGATAAATACGAGAATACCTTTGTACACAAAGTTCGATTAGTAATGTTTTATAGTAATATCATAGCTG
AAATATCTGGAATTTTTTTAAATAGTTTATTAATTGGAATTATCTTAACAATATCAAATAAAGAATTTAA
AAATTATCGAAGAATTCTTTTAACAACAGCCATTTTTGATATTACATTTTCTCTTTTTACCGCTTTTACA
TGTCTTTCTATGGAACCAGCAAATAAATATTTTGTTACATGGGCTCATGGTATTGTAAGATCTTTTCCAA
CTAGTATTAGGCTGATTATTGTTATTACAATTATTGGATCATTTTATATCACAGTTTCTAATACTGCTAT
AGTTTTTTATTATCGTTATTTAATAATAGTTAAAGAAAAGATTATGTCAAATTGGCATTATTTTATACTT
ATGGTTATAAATATTTTATGGAATATACTTGGGGCTGGAATATGGGCTTGGGCATTTTTAATATCACCTG
AAGAAGCACATAAAGAAGTTATTAATACATTAGGTGAGGAGTATTTTCATAATTTTGATGGAACAATAAC
AGATTTTTTTATTTTACAACCATTATCAATAGCTGGAATGAGTGGATTGGGCCATAATACAATAACATGT
ACAATAGTTGTTTTAACTGTATTTAAAACTTATAGAGATATTCAAGTATCGTTAAAAAATAAATCTACAA
AGATGTCAAATAAGTCTAAAAATTTACAAAAGCAACTTAATAGAACAATGATGCTACAAGCATTAACACC
ACTTTTTTTATGTGTAATTCCTGTATTAACAATGGTTATGTGTTGTTTTTTAAAAATTCTTCTTTATGGT
TTTAGTTCATTATTTTTTATAACATTTATGTTTGTCCCTGCATTTAATGCTTTAATTTGCCTTATATGTG
TAAAAGTTTGTCGTAGAAAAATTACAGGATTCTTTTTTAAAGAAAATGTTGTAACTAGTAATTCTAGAAT
AAGTTAG
>Ss_gpa_2
ATGGGTATATGCCATAGTGAAGAAGAAAAAGAACAAGGAATGGTAAATAAGGAAATTGATAAAAAATTAA
AAGAAAGTAAGATGTTAGATGAAAAAACAATAAAATTACTACTATTAGGTGCTGGTGAGTGTGGAAAAAG
TACTATAATGAAACAAATGAAAATTTTACATAGTAATGGTTTTACGGATGATGAATTAAATCAACAAAAA
TCTGTTGTTTATAGTAATACAATAAATTCAATGGTATTACTTATTAAAGCAATGAATACTTATAAAGTTG
GATATTCAAATATTCAATGTGAAGCTGAGGCTCGTGTAATTTTAGATGTTGTAAAAAGAAATGAAGAATC
AGAACCATTTACAAAAGAGGTATATAATGCTTTAAAAATTCTTTGGAATGATACGTCAATAAATACAATT
GTATATGAAAAAAGAAAAGAATATCATTTACAAGATTCAGCAAAATATTTTTTAGATTCATTAGATAGAA
TAGCAGATAGTTCATATAAACCAACAGAAACAGATATACTTTTAACAAGAATAAAAACAACAGGAATTGT
TGAAGTAATTTTTAAAATTAAATCTGTTAATTTTAGAGTTTTTGATGTTGGAGGTCAAAGATCAGAACGT
AAAAAATGGATACACTGTTTTGAAAATGTAAATGCTATAATATTTGTTACAGCAGTTTCAGAGTATGATG
AAGTATTATTTGAAGATGAAACAACAAATAGGATGACAGAATCAATGAGATTATTTGAATCAATATGTAA
TTCACGATGGTTCATTACAACATCAATGATATTATTTCTTAATAAAAAAGATTTGTTTGCAGAAAAAATT
AAAAAAATATCAATTAAAATTTTATTTCCTGAGTATAGTGGTGAACAAAATTATGATGAATCAATTTCTT
ATATAAAAGGTAAATTTGAGGAACTTAATTCAAATCCAAAAAAAACTATTTATGTTCATCAAACATGTGC
AACAGATACCAATCAAGTACAATTGATATTAGATTCAGTTGTTAGTATGGTAATTCAAGCGAACCTTCAC
AAATCGGGATTATATTAA
>Ss_srg_43
ATGATACCAATATTTGAATTTCTAATTTTATTTTTTCAACTTACAAGTATTGTTATTTATATATTTATTT
GTGTATACTTATTAAGTCAAATTAATAAATCATCAAATTTTTTTCAACCATCATTTATAATACATTTTAC
TTTTAATGCAATTTTTGATTTTTTATCATCGATGTCAATATTGTTATTTAGAAAGGTTACTTATTGGGGG
TATTTTCATTCATTTTATGAACAAAATACGTGGATTTCTGAATTATATAAAATATTATTTTTTCAAACTA
TAACATTAACAATTTCTGGAAATATTATTATTTCTGTCAATCGTTTTTATGCATTATATTCTCCAGTGAA
TTATTCGAAAATATGGAATGCTAAATTGGCATTGATAATAGTTTTATGTCAAATAGCTATATGCTACCTC
TCTTATACCCATTTATTTTTTACAGAAACTGCATACATATATGATCCAGCAACAAATTCACATCAATTTA
CAACACCTAATGCTAATTTTTCACTAGCAAATAATGGGGTTCTTTTAACTTTTTGTATTATTGGCCTCCT
AATAACAGTAACATTAAATTTAAAAATTTTTCAAAAATTTCGTTTTATTTTTCAAAAAGGAGATAGAAAG
AAGCATGGAGCAAAAATAACTATGATTATTTTTATGATTTTAGCAGCAATATTTCTTTTAATAACAACAG
TCCAAATTTCTATTCGCTTTTATGCAATCAAAACAAAAAATAGTATTTTAAAAAATAAAATTAATGATTA
TTTTTTTTACTCTATACCTATTCTTAGTGCCCTCCAACCATATTTATTAATATTTCTATCAAATCAATTA
AGAAATGGAATAATTAAACTTATTTTTAATGTAAAACAAAAAGCTGATAGGGTAACAAGTTTTAAAGTTT
CATTTGCTCAATCAAAAAGATGA
>Ss_srg_51
ATGGTTTTTAACTTAACTTATGATGATGATGTTACTATTGCTCAAATTAATGAAAATAATAATAATGTTT
ATATTGGATTAAGTTATGTTGTAATAACTTCTATTTTTATGTTTACTCAGATAATGACTTTTATAGCATT
TTATAAGAATCGTAGTGTATTAATGATAAATATGCCTTACATAATAATCAGCCACTTGGGATTGGTAGAT
TTTATTCAACAAATTTGCCATTTTATCTCAGGTTTCTATGTAATTTTTTACTATTTTCCAGATAGTATTT
TGAGTTATGGAATAGCTGCATTACTTCAATGTTCTTATATGACTTCTGTTTCTTTTATCCTTCTCCTTTC
ATTAAATCGTTTAGATGTATTTTTTGATTTTAAAATAATACCTGTTTTTAATAAAAAAAAAGCATTTTTT
TTTGGTATTATTATTTGTTATATATGGGCTATTGCATTATTTATCTTTTATATGTTTCCATCAAATAGAC
TTGAATTTATTTCAATAAATTATAGCTGGAATTATGTTGGTAATAAAACTCTTGGTTTTCAACTTGAAAA
TAAATCAGTTATTATTATGTTAGTGATTTCATTTATATGTTATCTTTGTGTTATTGGTAAAATTATGCAT
ATGAGAGGGTTAACCTCAGGAGGTTTAGTAGTAACTTTATCAGATATAAAAATTCTACTCCAAGCAATGT
TAAATTTTTTTTCAATAACATTTCTTGAAGTTAGCTGGTCTAATATTAGTGGGATTATTACTCAAGCAGG
TATTTCGTTGATGCCAATTAGTTATTTGTTTATTATTATTAGTGGTGGTAATACTATGATGAATATATTA
TTTATAAGAGAAGTTAGAAGTGAAATTACCAATTTTTTTACTTGTTATACTAAAAAAAATAAAGATTTTA
AAGACATTAAAGTTCAAAGAATGATTCTTGAAAAAAAAAATAAACATATTTTTTTGAAAGCAAAAGTATT
GACAGAATAA
>Ss_srg_38
ATGAGTATTCCTTTGTATGAATATTTTATTATTTCTTTTCAAATAATTAGTTTTTTCTTCTACATTATTG
TAATTCTTATTCTTGCTATAGATTTTTATAATTCTACAGAAAATTTTAATCCATCATTTACAGTTTTATT
TGTTTTTAATGGTATCAGTGATATTTTATCAACAATATCAATTTTAGTATTTAGAAAAATAGTAGAATGG
AATATTTGGCATGAATATTTTATTAATAATAATATAATTTTGTATTTTTATAAATTATTTTTTTTTCAAA
GTATTGTATTATCAATATCTGGTTATATTACAATAACTTTTAATCGTTTTATTAGTATTTATGCACCGAT
TACTTTTAAAAATATTTGGACAACTAAAATTTCATTAGTTATTATTTTATCTCAAATTATTATTTGTTAT
TTATGTTATGTTCATATATTTTTTTCTAATATAATATATGTTTATGATAATATTGTAAAAGAATGGTATA
TAACTACAGAACCATTATATTATTCAATTATTAATAATATTATTCTGTTGATTTTTTGTGTAACTGGAAC
TATATCAAATACATTTTTAAATTTTTTGATTTGGAAAAAGTTTAAAAATATTTTTAAAAATCAAGATAAA
GAAAATTCAAAACATACAACAATTTTTTTATATATGTGTATTACTAGTTTTTTTTTAACTATTGCTACAG
TTCAAATTGCATTAAGACTTAACTCAATAATTATTGATAACAATGAATTGAGAAATGCTATTAATAATTA
CTTTTTTTATTCATTACCACTTTTATCTTCATTAACACCATTTATAATGATATTACATAGTACCTATCTT
AGAAATACAATTTATAAATTTATATGTAATATTTTTTAA
>Ss_str_3
ATGTGTAGTGTTGAGGGGCAAATTTTGATTCTAGATATTCATAAATATTCTACATATGTAATTGAAACTT
TTGGCCTTATTTTAAATTTTCTTGTCATTCATTTTGTTAATACTGACAATAAGGGATCATCCTACAAAGC
ATGTGTTATCATTCATTGCCTTATGGATATTGGATTAGGAATCTTTCATATCTTAGGAATATTTCAAGTT
GAGGCTGTTGGAACAACAACTTTCATGACAATAGCTGGCCCAATACAATTAATTGATAATTATGAAGTAC
ATAAATGGTCTTTTCTTATAACAAACTTTTTTTTCTCTTGTAGTATATTTAGTGGAAGTATTACAATAAT
TTACAGATATTTAGTTGTTGTTAAAAAAAAAGTTTTAGAAACAAGAAGTATTATAATTATGTTTATTCTA
CCAGTAATAATAGCTGGTGTTATTGCATCTCAATATATTGCTTCATTTGCTACATTACCACAAAATGAAT
ATGAAATGTATAAAAAGTTATTAAATAACAAAATTTGGGCTAGAGATAAAATTTATGGTAATAATTTTAT
TGCTTTAACTTCACCAATTAATAGAAAGATAGGATCTTTTTATAGTTATTTTACAATATTTAGTTATCTT
TTTACTGCTTCTATAATAATATTATTTAGTGTATTGGTTGGTCTTCATTTAAGAAGTAATCGTAGTAATA
TGACAAAAAGTACATTAAAGTTAGAAAAACAAATTCAATTAAGTTTAATTGTTCAAACATTATTTCCTAT
TATTTTAGGTTATATACCAAATATTTTACCTACATTTTTTATTATGTTAAATATTCCATTTCAATGTTAT
ATTATTTTTGTAGGTGTCTGTATTACTTACATACCATTAATTAATCCAATTATATTATTATTTATGACAC
CACAATACAGGAAAAGAATGCTCTATCGTATAGGAAGACGTAAAAAATCAGTAATACCTAAAACAACAAC
TTTTATTAAATAA
>Ss_str_5
ATGAGTTACAATTTTGAGAAATTAGTTTTATATTTAAATTCTATATCCAGTTTTACAACTATAACACTTT
GTATTATATCATTATTGTTTATTTATGATAAATGGAAAAAAGATAATATTAATAAAGTATATAATGAAAT
AGCAGCAGCTCAATTTATTTTTGGATTAATTTCTGGAATAGTAAACTGTATTGCAAGAATGGAAGTAATT
ATTGATGGATCATGTGGAATAATTTATTTGTATCATTTTAAAGAACTTGGTAAAAAAATAAATATTATTG
TAATTTTTATTGCAATGACATGCTTATATATAAATATTGCTATGCCCGCTGCAATAATGGTATCAAGAAA
TTTAGTAATTGTTAAAAAAAAAATTTTAGAAACACGACATACATTTTTTTTACTTTCAGTTACTTTTTTT
TTTGTAATAGAATTAGCATTAGCTATAACATTATGTTATAATTATGATAATAACGGTAATTTATTATATA
ATATTTCTATGACAAAAACAATATTTATTGATGATATATCTTCAAAATTTTATTGCCCTGGTTGTGAAAT
TATAAGCCCATATGGTTTTATTGTTGTATTATCAATTATGTTATTTTTTAGTGCAAATTATATTATTTTT
TTTTTTCAATATAAAAGTTATAATAAATATATCAAACAATACTCAGAAACTATGACAATGAAAACAAAAA
AAATGAATAACGAATTTTTAAAAATTCTTTATTTGCAAAATCTTACTCCAGTTTTGATAACAGGACTTCC
AACATTAGTTCTTATAGCTTCTATTTTTTTAAAATTTGATATAATTATATTTACTGGTTCAACATATTTA
ATTTTATTTATAAATTTTGTTCCTGCTATAAATGCAATTTTTTTTATATTTTTACCATCAGGAAATCGTA
GAAAAATTAAAAATTTTGTTAGATTTTTTTATTACAAAAATAAACAAAATAATGTTAGAACACTAAATTT
TCAAACAACCAGAATATAA
>Ss_gpb_1
ATGAGCGAGCTTGACCAATTGAGGCAAGAAGCTGAACAGCTTAAAAGTCAAATCAGGGAAACACGGAAAG
CCGCAAATGACACAACTCTTGCCTCAGTCGCTGCCAATTTGGAACAAATTGGACGTATACAGATGCGTAC
GAGGCGGACGTTACGAGGTCATTTAGCTAAAATATATGCTATGCATTGGGCAAGTGATTCAAGAAATTTG
GTCTCGGCTTCACAAGATGGTAAATTAATTGTGTGGGATTCATATACAACAAATAAAGTTCATGCTATTC
CACTTCGTTCATCATGGGTAATGACTTGTGCATATGCTCCATCAGGCTCTTATGTAGCATGTGGGGGTTT
AGATAACATTTGCAGTATCTATTCATTAAAAACACGTGAAGGAAATGTTCGCGTATCAAGAGAATTACCA
GGTCATACTGGATATTTATCATGTTGTAGATTTTTAGATGATAACCAAATTGTAACCTCATCTGGAGATA
TGACTTGTGCACTATGGGATATTGAAACAGGACAACAAGTAACCGCCTTTACAGGACATACTGGTGATGT
TATGTCTTTATCTCTTTCCCCTGACATGAGAACTTTCATTTCTGGAGCTTGTGATGCTTCGGCTAAATTA
TGGGATATTAGAGATGGAATGTGCAAGCAAACTTTCCCTGGTCATGAATCTGATATTAATGCTGTAGCAT
TCTTCCCATCAGGTCACGCATTTGCTACTGGATCAGATGATGCAACTTGCAGATTATTTGATATTCGTGC
TGATCAAGAATTAGCAATGTACTCTCATGATAATATTATTTGTGGTATCACTAGTGTTGCTTTTTCAAAA
TCTGGAAGATTATTATTTGCTGGTTATGATGACTTTAATTGTAATGTATGGGATTCTATGCGTCAAGAAA
GAGCAGGAGTACTTGCTGGTCACGATAATCGTGTATCTTGTTTGGGTGTCACAGAAGATGGAATGGCAGT
CTGTACTGGATCATGGGACAGTTTCCTTAAAATTTGGAATTAG
>Ss_srg_16
ATGATAATGCTTAAAAATGGAATTGTTCGAATAATTCTTACAACATATTTTGGTATTATTGTAACGATTG
ATATAATATCATGGATTATTTATGTCTTGTTATTAATATTTTTAATAAAAAATAGAATTAATAATGATAA
AATAATATCAAAAGAATTTTTCACTTTATATATATTTAATGGTATTCTTGATATAATATTTGTTATTGAA
GAATATGTCAATTTTCGAATTCCACAATTTGGACTTTTTGATAATTTTTACACAAATATTTTAGCTTATA
GTTTTGCTGCTGGAGTATGTTACACATACTCATTATGTCAAGTAATTATTATTTCACTATCCGGAATAAC
ATTAACATTCAATAGATATTTTGCAATAAAATTTCCAGTAAAATATAAAGAATTTTGGAGTGGGTGGAGG
TTGTTTATATTAACTATTTGGCCAATTGGAATTGTCCTACCTATTTTTATTATTTTTCATGATTCAAAAG
TTAACTTTATTAGTGATCCAAACACAGGAAGGTTAACACAAAATTTTGTTAATGCACATGTTAATAATGC
AATTTGGTCCATAACTATATCAATACATATTTTTTCATTAATAACAAATGGAATATTAAATCTTTGTGTT
GTTAAAACAATAAAAAAAGAATTTGGTAGAAATAGAATTAGTACTATGAATAATAATAATAATAATAATT
CTGATAAAGGTGCAGATATAGCTATGGCAAAGTATGCTTTTATGCATTTTCTACTTTTTGGTGTAGTAGC
AGTTTTAGAAACTTCAATTGTTTTTGCATTTAAGTTTGACTTAGATTCATTAGCTTTTGATGGTTTAACA
GTATTTGTACTTGCTGAAACAATAATGGTTTTCTTTTCACCATATGCATTACTTATATTGAGTAAAGATA
TAAGAATTCGGTTTTTAGTATTTTGTGGTTTAAATAAGGTTAATAAAATTTTTAATAATTTATTTAGCAA
TAATCAACACAATTTATCTCAAGGATCAATTAGACAAACTAACATAGGAATTCAACCTCAATATGGAAAC
TTAATTTAA
