# Supplementary material for: cGMP and NHR Signaling Co-regulate Expression of Insulin-Like Peptides and Developmental Activation of Infective Larvae in Strongyloides stercoralis
Source: PLoS Pathog. 2014 Jul 10;10(7):e1004235. doi: 10.1371/journal.ppat.1004235 (PMC4092141; doi:10.1371/journal.ppat.1004235)
Supplement: Data S4 — FPKM values for Strongyloides stercoralis gene coding sequences. (XLS) [file ppat.1004235.s008.xls]

## Sheet: Sheet1
gene_id	locus	FL_Female_FPKM	FL_Female_conf_lo	FL_Female_conf_hi	FL_Female_status	PFL_L1_FPKM	PFL_L1_conf_lo	PFL_L1_conf_hi	PFL_L1_status	L3i_FPKM	L3i_conf_lo	L3i_conf_hi	L3i_status	L3+_FPKM	L3+_conf_lo	L3+_conf_hi	L3+_status	P_Female_FPKM	P_Female_conf_lo	P_Female_conf_hi	P_Female_status	PP_L1_FPKM	PP_L1_conf_lo	PP_L1_conf_hi	PP_L1_status	PP_L3_FPKM	PP_L3_conf_lo	PP_L3_conf_hi	PP_L3_status	No_stim_FPKM	No_stim_conf_lo	No_stim_conf_hi	No_stim_status	M9_FPKM	M9_conf_lo	M9_conf_hi	M9_status	DMEM_FPKM	DMEM_conf_lo	DMEM_conf_hi	DMEM_status	8Br_FPKM	8Br_conf_lo	8Br_conf_hi	8Br_status	DA_FPKM	DA_conf_lo	DA_conf_hi	DA_status
Ss_egl_30	contig-23151:8381-10218	200.016	170.631	229.4	OK	386.65	306.699	466.6	OK	343.56	152.244	534.875	OK	489.296	449.665	528.927	OK	239.058	219.199	258.918	OK	322.826	246.442	399.211	OK	268.761	219.069	318.454	OK	396.116	336.524	455.708	OK	360.487	323.917	397.057	OK	430.649	372.838	488.46	OK	306.052	273.999	338.105	OK	432.536	370.357	494.715	OK
Ss_goa_1	contig-73603:16647-17756	255.979	219.266	292.692	OK	278.588	218.595	338.581	OK	274.354	127.532	421.176	OK	153.012	137.438	168.587	OK	266.701	246.105	287.297	OK	231.464	174.834	288.095	OK	173.969	138.497	209.442	OK	340.718	288.653	392.783	OK	284.298	255.052	313.544	OK	142.632	126.57	158.693	OK	134.409	119.62	149.197	OK	128.582	101.795	155.369	OK
Ss_gpa_10	contig-11421:11634-12885	0.765902	0.269645	1.26216	OK	2.1529	0.862513	3.44329	OK	7.20563	1.86499	12.5463	OK	4.93344	4.05856	5.80832	OK	1.2501	0.752701	1.74751	OK	1.88604	0.914958	2.85713	OK	1.28886	0.549248	2.02847	OK	7.08234	4.90021	9.26446	OK	10.2403	8.1088	12.3718	OK	6.44915	4.70742	8.19089	OK	9.52085	7.53355	11.5082	OK	6.69208	4.20213	9.18202	OK
Ss_gpa_12	contig-171329:11777-13371	2.82667	1.54104	4.1123	OK	11.1561	5.9275	16.3847	OK	19.764	6.1428	33.3853	OK	23.7283	20.6625	26.794	OK	2.69581	1.81064	3.58098	OK	13.4235	8.04211	18.8049	OK	8.3164	5.0349	11.5979	OK	16.414	12.1431	20.6849	OK	18.7014	15.3441	22.0588	OK	22.7823	18.5545	27.0102	OK	8.70487	6.83623	10.5735	OK	17.2093	11.765	22.6536	OK
Ss_gpa_13	contig-7695:8413-9781	1.48242	0.691683	2.27315	OK	8.54775	4.42549	12.67	OK	31.704	10.8796	52.5285	OK	11.5081	9.84851	13.1676	OK	2.11839	1.39042	2.84635	OK	5.43186	3.03995	7.82376	OK	4.02816	2.21809	5.83823	OK	29.691	22.8876	36.4944	OK	29.526	24.8679	34.1841	OK	10.6693	8.19829	13.1404	OK	13.835	11.2744	16.3955	OK	9.89041	6.47893	13.3019	OK
Ss_gpa_17	contig-54678:299-1594	5.99475	3.85941	8.13009	OK	9.71314	5.19453	14.2317	OK	13.1939	3.7532	22.6346	OK	7.17444	6.0619	8.28699	OK	13.8843	10.9363	16.8323	OK	7.90259	4.68019	11.125	OK	8.2951	5.12476	11.4654	OK	9.39386	6.76244	12.0253	OK	5.95585	4.58973	7.32197	OK	5.85378	4.30619	7.40138	OK	9.65589	7.74411	11.5677	OK	7.11986	4.57892	9.6608	OK
Ss_gpa_2	contig-84930:104545-105718	0.818443	0.297192	1.33969	OK	2.09481	0.827326	3.3623	OK	13.9666	3.72557	24.2077	OK	4.21808	3.43171	5.00446	OK	0.987288	0.568256	1.40632	OK	1.50702	0.682027	2.33202	OK	1.4059	0.607923	2.20387	OK	9.55022	6.75823	12.3422	OK	16.7879	13.6788	19.8971	OK	4.87364	3.43296	6.31433	OK	6.75515	5.18508	8.32522	OK	4.38625	2.59359	6.17891	OK
Ss_gpa_3	contig-11928:39070-40357	2.59334	1.37618	3.81049	OK	7.61526	3.84128	11.3892	OK	31.1636	10.1715	52.1557	OK	15.2792	13.1724	17.386	OK	1.24973	0.749386	1.75008	OK	6.33557	3.57272	9.09841	OK	2.28989	1.10946	3.47033	OK	31.1945	24.0214	38.3675	OK	39.9916	34.0378	45.9455	OK	36.0385	30.3857	41.6914	OK	121.751	108.1	135.403	OK	134.535	106.924	162.145	OK
Ss_gpa_4	contig-70442:46092-47306	4.38082	2.57958	6.18206	OK	22.9545	13.4058	32.5033	OK	0.924111	0	2.091	OK	19.8881	17.2598	22.5164	OK	6.42597	4.69939	8.15255	OK	10.0359	5.85116	14.2206	OK	8.48768	5.1314	11.8439	OK	0.624516	0.252424	0.996608	OK	0.255779	0.0602212	0.451336	OK	20.5302	16.5381	24.5224	OK	14.4089	11.709	17.1089	OK	34.326	24.7021	43.9498	OK
Ss_gpa_5	contig-158199:108859-110139	0.792001	0.283994	1.30001	OK	9.95751	5.20411	14.7109	OK	14.0478	4.03177	24.0639	OK	6.61191	5.51633	7.70749	OK	1.79439	1.14179	2.447	OK	7.30538	4.18168	10.4291	OK	2.59516	1.29214	3.89818	OK	11.9143	8.60209	15.2265	OK	13.9153	11.2134	16.6172	OK	5.83496	4.19862	7.47131	OK	6.30064	4.80486	7.79642	OK	3.45639	1.96376	4.94902	OK
Ss_gpa_6	contig-26379:30896-32203	0.143212	0	0.295104	OK	1.13756	0.378411	1.8967	OK	4.35844	0.939646	7.77723	OK	4.03429	3.28076	4.78783	OK	0.11209	0.00488783	0.219292	OK	0.861829	0.362005	1.36165	OK	0.651105	0.20953	1.09268	OK	3.83968	2.47891	5.20045	OK	5.96259	4.53065	7.39453	OK	4.49318	3.14544	5.84091	OK	6.16607	4.70687	7.62527	OK	5.13886	3.12962	7.14809	OK
Ss_gpa_7	contig-114645:149-2541	1.17427	0.519527	1.829	OK	20.7708	12.2537	29.2879	OK	32.9745	11.4032	54.5459	OK	30.6423	26.8936	34.391	OK	0.973601	0.573793	1.37341	OK	11.0087	6.68594	15.3314	OK	5.58081	3.2704	7.89123	OK	28.5711	22.0677	35.0746	OK	43.4267	37.3224	49.531	OK	34.7289	29.5332	39.9247	OK	45.2077	39.1344	51.281	OK	39.4225	29.0072	49.8378	OK
Ss_gpb_1	contig-97391:23180-24423	261.814	224.076	299.553	OK	666.118	554.89	777.347	OK	499.036	245.301	752.771	OK	421.023	384.86	457.186	OK	188.398	170.513	206.283	OK	494.443	390.664	598.222	OK	367.842	305.274	430.409	OK	627.844	541.552	714.136	OK	406.731	366.437	447.026	OK	398.488	345.192	451.784	OK	379.44	344.938	413.941	OK	410.805	351.828	469.782	OK
Ss_gpb_2	contig-67945:1193-2322	39.3538	30.8496	47.858	OK	88.9251	62.0155	115.835	OK	143.979	63.7876	224.17	OK	116.134	103.825	128.442	OK	26.1917	21.2711	31.1124	OK	65.4945	45.2474	85.7416	OK	44.1586	31.7412	56.576	OK	132.931	108.797	157.065	OK	161.683	143.794	179.572	OK	129.868	115.388	144.348	OK	126.775	112.678	140.872	OK	125.736	99.4174	152.055	OK
Ss_gpc_1	contig-149051:30047-30236	72.3878	38.7381	106.038	OK	50.8251	19.6178	82.0323	OK	121.289	27.7964	214.782	OK	85.2016	67.9093	102.494	OK	65.4458	42.9498	87.9418	OK	36.1923	15.7572	56.6274	OK	22.8031	8.05357	37.5527	OK	110.75	68.4757	153.023	OK	201.803	150.622	252.984	OK	122.909	80.9969	164.822	OK	236.014	179.375	292.653	OK	165.684	97.7245	233.644	OK
Ss_gpc_2	contig-21326:39257-39452	85.8057	48.7796	122.832	OK	314.867	171.596	458.139	OK	344.244	85.4464	603.041	OK	193.084	162.371	223.796	OK	15.0957	7.7309	22.4604	OK	205.922	118.767	293.077	OK	230.738	141.005	320.471	OK	155.265	102.383	208.146	OK	168.432	125.367	211.497	OK	166.229	117.003	215.454	OK	137.156	100.018	174.294	OK	169.211	102.34	236.082	OK
Ss_gsa_1	contig-31949:120891-123807	39.1015	30.8194	47.3837	OK	157.076	117.865	196.288	OK	116.976	51.2055	182.746	OK	121.218	108.599	133.836	OK	30.1751	24.853	35.4972	OK	108.093	77.626	138.561	OK	75.5779	57.1757	93.9801	OK	141.663	116.484	166.842	OK	150.008	133.42	166.597	OK	141.356	125.385	157.328	OK	84.5635	74.5123	94.6147	OK	103.425	81.0528	125.797	OK
Ss_ilp_1	contig-1493:54257-54687	89.3987	65.8701	112.927	OK	131.778	80.3286	183.227	OK	11.097	0.927287	21.2667	OK	5.8005	4.27119	7.32981	OK	5.44238	3.27041	7.61435	OK	177.529	117.652	237.406	OK	201.237	144.936	257.538	OK	5.56573	2.84879	8.28267	OK	9.26231	6.0977	12.4269	OK	63.5142	49.3399	77.6885	OK	134.197	113.099	155.296	OK	75.5164	51.1544	99.8784	OK
Ss_ilp_2	contig-177297:17242-17530	315.747	248.869	382.626	OK	121.945	68.6177	175.272	OK	316.759	95.749	537.768	OK	260.736	228.748	292.724	OK	115.68	90.4406	140.92	OK	90.5765	54.5943	126.559	OK	320.509	229.247	411.772	OK	194.364	146.739	241.99	OK	188.774	155.845	221.703	OK	155.461	123.664	187.258	OK	121.85	98.836	144.865	OK	70.8847	44.876	96.8934	OK
Ss_ilp_3	contig-12233:45391-45862	13.2134	7.54739	18.8794	OK	26.6357	13.2162	40.0551	OK	16.5826	3.04318	30.122	OK	23.0967	19.2125	26.9808	OK	9.76987	6.51832	13.0214	OK	28.0016	16.0262	39.977	OK	31.0518	18.7753	43.3283	OK	6.40001	3.53667	9.26336	OK	10.9511	7.6164	14.2859	OK	23.9137	17.2797	30.5477	OK	52.1107	42.1166	62.1048	OK	42.6779	27.8793	57.4764	OK
Ss_ilp_4	contig-192295:32595-33036	5.34727	2.34824	8.34631	OK	39.4546	20.6367	58.2724	OK	96.4857	31.3794	161.592	OK	75.7823	65.6856	85.879	OK	5.23145	3.16255	7.30036	OK	23.2833	13.0294	33.5372	OK	17.7904	9.83588	25.745	OK	113.794	86.7404	140.847	OK	105.844	87.9406	123.747	OK	87.1002	70.0066	104.194	OK	108.824	91.2408	126.408	OK	60.7001	40.7653	80.6349	OK
Ss_ilp_5	contig-177297:16651-16939	8.32311	3.43004	13.2162	OK	13.1793	4.83016	21.5284	OK	35.1173	8.24852	61.9862	OK	26.3178	21.1617	31.4739	OK	10.0054	6.07238	13.9384	OK	7.49349	3.17683	11.8101	OK	6.93604	2.60451	11.2676	OK	41.91	27.3535	56.4664	OK	61.7916	47.3446	76.2386	OK	24.5606	15.8697	33.2515	OK	22.6393	15.5588	29.7199	OK	10.889	4.90432	16.8738	OK
Ss_ilp_6	contig-612:45348-45711	4.74289	1.89364	7.59214	OK	51.9591	27.4871	76.431	OK	14.6085	1.52222	27.6949	OK	61.0273	52.3518	69.7029	OK	5.07419	2.97046	7.17792	OK	34.4186	19.7126	49.1247	OK	21.3118	11.7877	30.836	OK	8.31354	4.55717	12.0699	OK	12.6426	8.66509	16.6201	OK	64.5462	49.9394	79.153	OK	91.4316	75.2835	107.58	OK	81.389	55.3291	107.449	OK
Ss_ilp_7	contig-84530:5230-5660	2.84406	0.850204	4.83792	OK	19.1547	8.65048	29.6588	OK	122.638	40.3729	204.903	OK	83.779	72.41	95.148	OK	2.49059	1.19546	3.78572	OK	10.8796	5.31454	16.4447	OK	7.7819	3.4627	12.1011	OK	174.113	134.204	214.022	OK	201.529	170.829	232.229	OK	122.262	99.189	145.335	OK	208.582	178.216	238.948	OK	82.3872	55.6339	109.14	OK
Ss_odr_3	contig-48040:54905-55988	0.591773	0.183821	0.999725	OK	4.97069	2.34819	7.59318	OK	10.4664	2.91903	18.0137	OK	4.77278	3.91674	5.62883	OK	0.261531	0.0945235	0.428538	OK	3.41886	1.8141	5.02361	OK	1.69022	0.778087	2.60236	OK	8.88366	6.25411	11.5132	OK	12.5807	10.0907	15.0706	OK	5.45212	3.89951	7.00473	OK	7.50986	5.82529	9.19443	OK	6.30542	3.92043	8.69042	OK
Ss_sra_1	contig-14714:10081-11065	0.024578	0	0.0743435	OK	0.150403	0	0.3093	OK	0.201606	0	0.466158	OK	0.885413	0.594822	1.176	OK	0.0411764	0	0.112814	OK	0.053883	0	0.124166	OK	0.0692778	0	0.167435	OK	0.244384	0.0244243	0.464344	OK	0.427025	0.153766	0.700284	OK	0.971304	0.451767	1.49084	OK	2.55417	1.70597	3.40237	OK	2.03986	1.01597	3.06376	OK
Ss_sra_10	contig-84713:2331-3294	0.0233682	0	0.0756215	OK	0.0426675	0	0.107289	OK	0.513396	0	1.0683	OK	0.396695	0.205615	0.587775	OK	0.00969672	0	0.0438771	OK	0.022269	0	0.0666879	OK	0.0993093	0	0.217258	OK	0.330129	0.07252	0.587738	OK	0.381499	0.127546	0.635452	OK	0.327636	0.0668823	0.588391	OK	0.35459	0.119943	0.589237	OK	0.341938	0.0353423	0.648534	OK
Ss_sra_11	contig-186879:4143-5184	0.0692078	0	0.162287	OK	0.250451	0.012606	0.488296	OK	6.19613	1.45729	10.935	OK	2.21977	1.70908	2.73047	OK	0.370626	0.144105	0.597146	OK	0.0998926	0.00463893	0.195146	OK	0.249324	0.0303089	0.468339	OK	4.51874	2.933	6.10448	OK	5.12032	3.78845	6.4522	OK	3.08226	2.00011	4.16441	OK	6.04869	4.55573	7.54166	OK	4.66075	2.73343	6.58807	OK
Ss_sra_2	contig-6326:78969-80013	0.0286216	0	0.0824041	OK	0.0612124	0	0.148181	OK	0.371687	0	0.785276	OK	0.0476844	0	0.11074	OK	0.0548331	0	0.13203	OK	0.0909043	0	0.186693	OK	0.130102	0	0.266805	OK	0.198726	0.00689075	0.390562	OK	0.212324	0.0321879	0.39246	OK	0.0541709	0	0.143851	OK	0.0697026	0	0.167107	OK	0.072532	0	0.18764	OK
Ss_sra_3	contig-70873:101924-102826	0.0272114	0	0.0822928	OK	0.0518326	0	0.141077	OK	0.0622252	0	0.193276	OK	0.177357	0.0405086	0.314205	OK	0.0801232	0	0.185286	OK	0.099323	0	0.206494	OK	0.0390318	0	0.11661	OK	0.0591158	0	0.172651	OK	0.0573271	0	0.162988	OK	0.17207	0	0.360508	OK	0.0899371	0	0.214994	OK	0.114177	0	0.27653	OK
Ss_sra_4	contig-181784:5264-6307	0.05968	0	0.155412	OK	0	0	0	OK	2.17186	0.315862	4.02785	OK	0.0733724	0	0.153756	OK	0.00927241	0	0.0419572	OK	0.00660786	0	0.0302532	OK	0.0212798	0	0.0735745	OK	1.60124	0.870724	2.33176	OK	2.75152	1.89372	3.60932	OK	0.334601	0.0601812	0.609021	OK	0.292183	0.0866326	0.497733	OK	0.0769275	0	0.199063	OK
Ss_sra_5	contig-181784:7299-8356	0.00732861	0	0.0329176	OK	0.162557	0	0.328606	OK	0.786648	0.0247827	1.54851	OK	2.75651	2.16759	3.34544	OK	0.0186423	0	0.0644958	OK	0.0977635	0.00341586	0.192111	OK	0.0821013	0	0.18826	OK	0.705681	0.289689	1.12167	OK	0.870585	0.474319	1.26685	OK	3.14454	2.05662	4.23245	OK	4.19725	3.04825	5.34626	OK	3.25127	1.797	4.70554	OK
Ss_sra_6	contig-181784:9570-10629	0.00773437	0	0.0341474	OK	0.00632366	0	0.0291255	OK	8.15552	2.16991	14.1411	OK	2.59016	2.02601	3.15432	OK	0.370656	0.157093	0.58422	OK	0.0137682	0	0.0477715	OK	0.0432381	0	0.120075	OK	6.8452	4.66837	9.02202	OK	8.93335	6.95019	10.9165	OK	3.96465	2.68356	5.24574	OK	7.117	5.44998	8.78402	OK	5.20166	3.11206	7.29127	OK
Ss_sra_7	contig-187770:71846-72874	0.625418	0.176272	1.07456	OK	3.80994	1.65635	5.96352	OK	0.114386	0	0.314107	OK	4.42991	3.59284	5.26697	OK	0.271888	0.0888642	0.454911	OK	4.34982	2.1859	6.51374	OK	6.32352	3.63253	9.01451	OK	0.0680871	0	0.180392	OK	0.320496	0.0913719	0.54962	OK	6.40204	4.59874	8.20534	OK	1.58147	0.984855	2.17809	OK	3.50155	1.95557	5.04753	OK
Ss_sra_8	contig-38216:13427-14532	0.0357992	0	0.0951415	OK	0.164349	0.000781846	0.327916	OK	0.696377	0.00971401	1.38304	OK	0.618754	0.391068	0.84644	OK	0.0626185	0	0.145419	OK	0.140521	0.0189409	0.262101	OK	0.0707833	0	0.163816	OK	0.511834	0.182427	0.841242	OK	1.1307	0.665587	1.59582	OK	0.641264	0.257779	1.02475	OK	1.10709	0.643084	1.5711	OK	0.692108	0.237301	1.14692	OK
Ss_sra_9	contig-134454:236-1134	0	0	0	OK	0.0355087	0	0.108934	OK	3.64239	0.683957	6.60083	OK	5.94973	4.86605	7.03341	OK	0.0702582	0	0.168759	OK	0.00886021	0	0.0389645	OK	0	0	0	OK	3.6234	2.22265	5.02415	OK	4.65487	3.33892	5.97082	OK	6.81214	4.82785	8.79643	OK	11.7174	9.20069	14.2341	OK	8.23115	5.0576	11.4047	OK
Ss_srg_1	contig-138349:15580-16644	0.00725134	0	0.0325706	OK	0.0123808	0	0.0446069	OK	0.111686	0	0.286534	OK	1.22737	0.886221	1.56851	OK	0.0373452	0	0.101886	OK	0	0	0	OK	0.0211615	0	0.0725346	OK	0.127206	0	0.277532	OK	0.369823	0.128152	0.611493	OK	1.08866	0.55017	1.62714	OK	0.7955	0.421921	1.16908	OK	1.99143	1.00479	2.97806	OK
Ss_srg_10	contig-53457:555-1545	0.0455719	0	0.114263	OK	0.356136	0.0546171	0.657655	OK	0.0560275	0	0.162953	OK	0.0448494	0	0.108051	OK	0	0	0	OK	0.167787	0.0189946	0.316579	OK	0.0833215	0	0.196202	OK	0.0330578	0	0.111087	OK	0.0904228	0	0.212007	OK	0.0893419	0	0.213249	OK	0.191269	0.0244707	0.358068	OK	0.3438	0.0549442	0.632655	OK
Ss_srg_11	contig-151938:277-1400	0.0362124	0	0.114338	OK	0	0	0	OK	4.06033	0	8.40832	OK	1.14258	0.699264	1.58589	OK	0.0856411	0	0.225451	OK	0.0353908	0	0.0947625	OK	0.134605	0	0.325983	OK	3.84962	2.11893	5.58032	OK	5.25645	3.46947	7.04344	OK	1.73115	0.746845	2.71545	OK	2.24747	1.19709	3.29784	OK	1.59089	0.381314	2.80046	OK
Ss_srg_11_ncRNA_1	contig-151938:277-1400	0.0280481	0	0.119365	OK	0.057559	0	0.153699	OK	2.78357	0	7.27817	OK	0.367075	0.00205433	0.732096	OK	0.0994917	0	0.262952	OK	1.70418e-06	0	0.0491263	OK	0.0631838	0	0.212539	OK	1.47411	0.0758839	2.87235	OK	2.12341	0.642742	3.60408	OK	0.95897	0.00702158	1.91092	OK	1.10144	0.103651	2.09922	OK	1.11148	0	2.31502	OK
Ss_srg_11_ncRNA_2	contig-151938:277-1400	1.43538e-05	0	0.0410425	OK	0	0	0	OK	1.17317	0	4.10965	OK	0.347892	0.0505718	0.645213	OK	0	0	0	OK	0	0	0	OK	0	0	0	OK	0.337127	0	1.12509	OK	1.20923	0.175446	2.24302	OK	0.270691	0	0.855168	OK	0.313211	0	0.907477	OK	0.444694	0	1.24595	OK
Ss_srg_12	contig-135023:79807-84091	0.0464224	0	0.371572	OK	0.156329	0	1.22831	OK	1.86008	0	7.54489	OK	0.280878	0	0.851666	OK	0.019438	0	0.195944	OK	0.122111	0	1.01652	OK	0.0892372	0	0.725365	OK	1.16475	0	2.61271	OK	1.68172	0.478348	2.88509	OK	0.354707	0	1.02865	OK	0.577228	0	1.47862	OK	0.377667	0	1.82454	OK
Ss_srg_13	contig-130583:35457-36646	0.0276935	0	0.0761856	OK	0.631935	0.160915	1.10295	OK	4.71328	1.12461	8.30195	OK	3.13135	2.50256	3.76014	OK	0.130313	0.0137624	0.246864	OK	0.381964	0.117867	0.646061	OK	0.186006	0.0130333	0.35898	OK	4.42397	2.90312	5.94482	OK	4.76658	3.53898	5.99419	OK	4.09027	2.81769	5.36285	OK	7.80639	6.07781	9.53496	OK	9.04796	5.85462	12.2413	OK
Ss_srg_14	contig-50217:18770-19908	3.76206	1.91097	5.61314	OK	12.3817	6.06178	18.7016	OK	3.45585	0.0708244	6.84088	OK	1.03808	0.548039	1.52813	OK	0.977718	0.395186	1.56025	OK	4.85189	2.4062	7.29758	OK	17.3583	10.7812	23.9354	OK	3.30848	2.04815	4.56881	OK	3.3811	2.02748	4.73472	OK	2.55531	1.32601	3.78461	OK	5.64476	3.57459	7.71494	OK	4.23836	1.9326	6.54413	OK
Ss_srg_15_Nterm	contig-148441:2-821	0.00951022	0	0.0426926	OK	0.0170263	0	0.0594106	OK	0.385604	0	0.839564	OK	0.157731	0.0243921	0.291069	OK	0	0	0	OK	0.00928197	0	0.0409599	OK	0	0	0	OK	0.600303	0.198405	1.0022	OK	0.623519	0.261939	0.985099	OK	0.235191	0.00200516	0.468377	OK	0.238693	0.0281116	0.449274	OK	0.0731289	0	0.203059	OK
Ss_srg_16	contig-98730:14485-15593	0.316705	0.0539875	0.579423	OK	0.621654	0.153033	1.09027	OK	6.51812	1.56907	11.4672	OK	3.20895	2.56412	3.85377	OK	0.0617536	0	0.143103	OK	0.524359	0.183952	0.864766	OK	0.453324	0.109228	0.79742	OK	6.47216	4.42304	8.52128	OK	7.56514	5.84529	9.285	OK	3.85862	2.62682	5.09042	OK	3.69967	2.66319	4.73614	OK	2.49103	1.33873	3.64334	OK
Ss_srg_17_Nterm	contig-183269:2-1024	0.0379644	0	0.101621	OK	0.222262	0.00869278	0.43583	OK	0.0244217	0	0.0975424	OK	0.578679	0.350861	0.806497	OK	1.83139	1.15495	2.50783	OK	0.151151	0.0211477	0.281155	OK	0.0643224	0	0.156088	OK	0.0643941	0	0.17438	OK	0.0205284	0	0.0787369	OK	0.521775	0.178037	0.865513	OK	1.15629	0.667863	1.64471	OK	2.58097	1.36584	3.7961	OK
Ss_srg_18	contig-183269:1477-2497	0.0311598	0	0.0861925	OK	0.0150652	0	0.0526099	OK	0.024512	0	0.0979032	OK	0.00717029	0	0.0325678	OK	0.00992459	0	0.0440037	OK	0.0351957	0	0.0903802	OK	0.0542881	0	0.138733	OK	0.0118078	0	0.058497	OK	0.0107121	0	0.0525439	OK	0.0092177	0	0.0476875	OK	0.0189742	0	0.0719023	OK	0.0100286	0	0.0527155	OK
Ss_srg_19_Cterm	contig-183269:3320-3758	0.0700662	0	0.211936	OK	0.0867795	0	0.249765	OK	5.54266	0.586121	10.4992	OK	1.82618	1.119	2.53336	OK	0	0	0	OK	0.0225964	0	0.0997146	OK	0.0663889	0	0.229539	OK	4.06425	2.06368	6.06483	OK	5.2709	3.30918	7.23262	OK	2.32378	0.964833	3.68273	OK	1.5239	0.648727	2.39907	OK	1.04009	0.143579	1.9366	OK
Ss_srg_2	contig-11422:1014-1941	0.0248698	0	0.0752263	OK	0.121443	0	0.257364	OK	0.237739	0	0.562312	OK	0.262549	0.103455	0.421643	OK	0.0106731	0	0.0473443	OK	0.113152	0	0.227189	OK	0.0925026	0	0.207246	OK	0.524079	0.171793	0.876365	OK	0.345627	0.0982403	0.593013	OK	0.24532	0.018502	0.472138	OK	0.510154	0.213441	0.806866	OK	0.584824	0.162033	1.00762	OK
Ss_srg_20	contig-148690:2065-3382	0.0156378	0	0.0632315	OK	0.0373739	0	0.152156	OK	0.254633	0	0.673739	OK	0.0710289	0	0.174348	OK	0.0593483	0	0.144741	OK	0.105757	0	0.214575	OK	0.11333	0	0.248256	OK	0.116568	0	0.350932	OK	0.344049	0.0268676	0.661231	OK	0.130477	0	0.331973	OK	0.13618	0	0.305358	OK	0.180681	0	0.512185	OK
Ss_srg_20_ncRNA	contig-148690:2065-3382	0	0	0	OK	0.0703675	0	0.217855	OK	0.163556	0	0.667613	OK	0.0502899	0	0.146578	OK	0	0	0	OK	0	0	0	OK	0.0239946	0	0.138533	OK	0.0986541	0	0.357713	OK	0.169937	0	0.478296	OK	0.0605999	0	0.260262	OK	0.0481042	0	0.207311	OK	0.164668	0	0.565634	OK
Ss_srg_21	contig-148690:969-1866	0.0173745	0	0.0597783	OK	0.0231508	0	0.0711672	OK	0.0876932	0	0.235384	OK	0.0988561	0	0.198463	OK	0.0110729	0	0.0490951	OK	0.0652691	0	0.147604	OK	0.0986327	0	0.218842	OK	0.0594478	0	0.171271	OK	0.399785	0.127902	0.671669	OK	0.146221	0	0.318614	OK	0.0690574	0	0.175791	OK	0.166948	0	0.360222	OK
Ss_srg_22	contig-40364:1161-2127	0	0	0	OK	0.0138923	0	0.048475	OK	0.18303	0	0.424204	OK	0.198743	0.0637855	0.333701	OK	0.0202588	0	0.0694631	OK	0.00765089	0	0.0336462	OK	0.0322771	0	0.098039	OK	0.238699	0.0256588	0.45174	OK	1.11766	0.638253	1.59706	OK	0.308664	0.0572102	0.560118	OK	0.173589	0.0122042	0.334973	OK	0.206602	0	0.42169	OK
Ss_srg_23	contig-54150:25321-26293	0.0246745	0	0.0746355	OK	0.0610054	0	0.14557	OK	0.144906	0	0.349944	OK	0.087431	0	0.178812	OK	0	0	0	OK	0.023056	0	0.0691152	OK	0.0240378	0	0.0819323	OK	0.217603	0.00479155	0.430415	OK	0.360148	0.108879	0.611417	OK	0.0970253	0	0.226841	OK	0.0422643	0	0.123443	OK	0.0944597	0	0.2351	OK
Ss_srg_24_Nterm	contig-208978:1-691	0.0256642	0	0.0890057	OK	0	0	0	OK	0	0	0	OK	0	0	0	OK	0.016748	0	0.0742573	OK	0.0114187	0	0.0522791	OK	0.0193906	0	0.0849232	OK	0	0	0	OK	0	0	0	OK	0	0	0	OK	0.0143233	0	0.0741791	OK	0.0457603	0	0.164513	OK
Ss_srg_25	contig-183093:132181-133220	0.0391791	0	0.108706	OK	0.333983	0.0471487	0.620818	OK	0.923934	0.0490225	1.79885	OK	0.0754218	0	0.157522	OK	0.0488819	0	0.124352	OK	0.347721	0.0964723	0.598969	OK	0.17306	0.00701984	0.339099	OK	0.609678	0.235183	0.984172	OK	1.17881	0.688823	1.66879	OK	0.237841	0.0246167	0.451065	OK	0.322141	0.105255	0.539027	OK	0.219683	0	0.440908	OK
Ss_srg_26	contig-186879:940-1894	0	0	0	OK	0	0	0	OK	1.03686	0.0455901	2.02813	OK	0.24378	0.0892317	0.398328	OK	0.0103268	0	0.0467282	OK	0	0	0	OK	0.0236905	0	0.0819096	OK	0.905085	0.394502	1.41567	OK	1.20084	0.690059	1.71161	OK	0.326356	0.0585201	0.594191	OK	0.49487	0.204298	0.785442	OK	0.408465	0.0748269	0.742103	OK
Ss_srg_27_pseudo	contig-138349:14097-14985	0.052032	0	0.13046	OK	0.0147048	0	0.05298	OK	1.87709	0.250557	3.50362	OK	0.217686	0.0689056	0.366467	OK	0	0	0	OK	0.094919	0	0.201165	OK	0.0975527	0	0.218561	OK	2.90201	1.71443	4.08959	OK	5.76497	4.26056	7.26938	OK	0.881053	0.36878	1.39333	OK	0.634241	0.285955	0.982526	OK	0.21042	0	0.437794	OK
Ss_srg_28_Cterm	contig-138349:17202-18147	0.00798055	0	0.0358459	OK	0	0	0	OK	0	0	0	OK	0	0	0	OK	0	0	0	OK	0	0	0	OK	0.0224027	0	0.0779138	OK	0	0	0	OK	0	0	0	OK	0.0209705	0	0.0803907	OK	0	0	0	OK	0	0	0	OK
Ss_srg_29	contig-55657:65854-66877	0.0560929	0	0.142652	OK	0.087308	0	0.193179	OK	0.985759	0.0585311	1.91299	OK	0.937702	0.641714	1.23369	OK	0.0202237	0	0.0693282	OK	0.0947646	0	0.193795	OK	0.0992903	0	0.215126	OK	0.531817	0.171622	0.892013	OK	0.888517	0.477977	1.29906	OK	1.52493	0.838508	2.21136	OK	4.8874	3.58217	6.19263	OK	2.78023	1.4956	4.06487	OK
Ss_srg_3	contig-102630:42765-43770	0.12012	0	0.252621	OK	0.668274	0.168087	1.16846	OK	13.7849	3.58667	23.9832	OK	7.76744	6.50686	9.02801	OK	1.38788	0.841025	1.93473	OK	0.713355	0.27765	1.14906	OK	0.735944	0.230138	1.24175	OK	9.69239	6.81155	12.5732	OK	13.7857	11.0462	16.5251	OK	10.7465	8.16062	13.3324	OK	16.0978	13.1188	19.0769	OK	23.0006	16.0162	29.9849	OK
Ss_srg_30_frag	contig-5937:16306-17132	0.0512541	0	0.136656	OK	0.493726	0.0703036	0.917149	OK	0.507915	0	1.09769	OK	0.475435	0.237589	0.713281	OK	0.0263351	0	0.0902975	OK	0.309609	0.0600544	0.559163	OK	0.218924	0.00569547	0.432153	OK	0.5992	0.183487	1.01491	OK	0.663331	0.274108	1.05255	OK	0.448636	0.0964252	0.800847	OK	1.09248	0.572099	1.61286	OK	0.832887	0.251492	1.41428	OK
Ss_srg_31_Nterm	contig-212744:767-1219	0.105379	0	0.303044	OK	0.144975	0	0.366364	OK	0	0	0	OK	0.15058	0	0.364395	OK	0.0324657	0	0.146906	OK	0.050291	0	0.171656	OK	0.0350765	0	0.160645	OK	0	0	0	OK	0.0430431	0	0.204345	OK	0.0656467	0	0.261422	OK	0	0	0	OK	0	0	0	OK
Ss_srg_32	contig-82010:13249-14289	0.00754293	0	0.0338803	OK	0.00745005	0	0.0324262	OK	0.0100796	0	0.0494911	OK	0.0151478	0	0.0518672	OK	0	0	0	OK	0.0147659	0	0.0503204	OK	0.0454181	0	0.125511	OK	0	0	0	OK	0.0193218	0	0.0753936	OK	0.0110753	0	0.0530778	OK	0	0	0	OK	0.0290608	0	0.101097	OK
Ss_srg_33	contig-45463:6833-7891	0.0812199	0	0.181722	OK	0.151807	0	0.311392	OK	0.063742	0	0.178518	OK	4.48077	3.64756	5.31397	OK	0.261637	0.0872619	0.436011	OK	0.211774	0.0384818	0.385067	OK	0.233652	0.0168461	0.450457	OK	0.0590564	0	0.16137	OK	0.062346	0	0.161723	OK	4.71172	3.27532	6.14812	OK	3.65174	2.60743	4.69604	OK	2.8112	1.53172	4.09067	OK
Ss_srg_34	contig-45615:14677-15665	4.72018	2.71719	6.72317	OK	14.6832	7.89977	21.4667	OK	0.634996	0	1.34854	OK	0.624886	0.379358	0.870413	OK	6.82132	4.94338	8.69926	OK	15.218	9.26662	21.1695	OK	12.571	7.81553	17.3265	OK	0.236497	0.011077	0.461916	OK	0.184414	0.00377866	0.365049	OK	2.00619	1.17026	2.84211	OK	1.51125	0.916279	2.10622	OK	1.43234	0.624091	2.24059	OK
Ss_srg_35	contig-126940:53599-54553	0.00788901	0	0.0354348	OK	0	0	0	OK	0.219293	0	0.514504	OK	0.454816	0.249051	0.66058	OK	0	0	0	OK	0	0	0	OK	0	0	0	OK	0.114093	0	0.262154	OK	0.454042	0.173098	0.734986	OK	0.830676	0.360969	1.30038	OK	1.92339	1.2327	2.61407	OK	1.35931	0.593174	2.12545	OK
Ss_srg_36	contig-151229:114467-115776	0.361348	0	1.16114	OK	1.79485	0.218014	3.37168	OK	2.10147	0	5.29188	OK	5.59528	4.19191	6.99864	OK	1.23482	0.247612	2.22203	OK	1.75337	0.492484	3.01425	OK	1.89303	0.504563	3.2815	OK	3.225	1.32736	5.12264	OK	3.10755	1.56624	4.64886	OK	3.47181	1.81105	5.13256	OK	2.57643	1.2736	3.87926	OK	2.48629	0.169146	4.80344	OK
Ss_srg_36_ncRNA_1	contig-151229:114467-115776	3.57622	1.88013	5.27232	OK	0.878501	0	1.84846	OK	2.11168	0	4.70647	OK	2.42914	1.58356	3.27473	OK	2.44919	1.35662	3.54176	OK	0.830723	0.0999219	1.56152	OK	0.787257	0	1.58132	OK	1.59751	0.370294	2.82472	OK	1.87999	0.779926	2.98006	OK	1.45223	0.468735	2.43572	OK	1.80549	0.886019	2.72497	OK	3.64004	1.50359	5.7765	OK
Ss_srg_36_ncRNA_2	contig-151229:114467-115776	1.45467	0.310002	2.59934	OK	0.416252	0	1.21555	OK	0.970594	0	2.87156	OK	1.28127	0.626305	1.93623	OK	1.386	0.512364	2.25964	OK	0.138262	0	0.638654	OK	0.198873	0	0.708058	OK	1.44585	0.287641	2.60407	OK	2.05052	0.915487	3.18555	OK	0.843452	0.0126347	1.67427	OK	0.107777	0	0.365768	OK	2.24374	0.441349	4.04613	OK
Ss_srg_37	contig-51994:42762-43838	1.65426	0.770461	2.53806	OK	8.47258	4.24705	12.6981	OK	81.6527	32.4715	130.834	OK	45.9634	40.4788	51.4481	OK	0.894762	0.499381	1.29014	OK	3.73632	1.98176	5.49089	OK	5.21463	2.92508	7.50418	OK	59.4712	47.0996	71.8427	OK	69.1297	60.0158	78.2436	OK	42.0793	35.7345	48.424	OK	34.9505	29.6958	40.2053	OK	22.9932	16.0307	29.9557	OK
Ss_srg_38	contig-90305:152151-153030	0	0	0	OK	0.00861463	0	0.037495	OK	0.13446	0	0.34496	OK	0.00820448	0	0.0372652	OK	0	0	0	OK	0	0	0	OK	0.0131372	0	0.057536	OK	0.041222	0	0.134865	OK	0.0673512	0	0.180196	OK	0	0	0	OK	0.0192312	0	0.0761291	OK	0	0	0	OK
Ss_srg_39	contig-12406:18401-19343	0.0323988	0	0.0932788	OK	0.248022	0.0108284	0.485217	OK	0.517436	0	1.08901	OK	0.204306	0.0653473	0.343264	OK	0.0308915	0	0.0926869	OK	0.233741	0.0462704	0.421211	OK	0.22191	0.0156906	0.42813	OK	0.47503	0.151391	0.798669	OK	0.496811	0.202513	0.791109	OK	0.215957	0.0110351	0.420879	OK	0.366441	0.127779	0.605102	OK	0.466041	0.106767	0.825314	OK
Ss_srg_4	contig-14714:8632-9670	0.0440082	0	0.114033	OK	0.376237	0.0654149	0.687058	OK	0.489284	0	0.996181	OK	0.0901619	0.00309194	0.177232	OK	0.00930073	0	0.0412568	OK	0.296441	0.0798019	0.51308	OK	0.153258	0.00362953	0.302887	OK	0.297583	0.0585446	0.536621	OK	0.255207	0.0573089	0.453104	OK	0.110345	0	0.241057	OK	0.152214	0.00774042	0.296688	OK	0.0849909	0	0.206359	OK
Ss_srg_40	contig-5937:704-1694	0.308986	0.0424849	0.575487	OK	0.596653	0.133612	1.05969	OK	1.12463	0.0418472	2.20741	OK	0.0556309	0	0.128275	OK	0.0829216	0	0.184263	OK	0.353438	0.0972188	0.609657	OK	0.595241	0.157271	1.03321	OK	0.550869	0.185264	0.916474	OK	0.748957	0.373058	1.12486	OK	0.143053	0	0.31185	OK	0.130023	0	0.272009	OK	0.0689425	0	0.183064	OK
Ss_srg_41	contig-138349:12653-13705	0.022039	0	0.0713199	OK	0.458566	0.0880936	0.829039	OK	2.26782	0.376489	4.15916	OK	0.149961	0.0358076	0.264115	OK	0	0	0	OK	0.43757	0.138999	0.736141	OK	0.106191	0	0.224274	OK	2.34467	1.35915	3.33019	OK	3.39073	2.39877	4.3827	OK	0.498405	0.169277	0.827534	OK	0.542866	0.248494	0.837238	OK	0.239046	0.0113451	0.466747	OK
Ss_srg_42	contig-210289:10795-11814	0.0848536	0	0.18892	OK	0.577869	0.131144	1.02459	OK	2.14518	0.329416	3.96095	OK	1.28234	0.928684	1.636	OK	0.128399	0.00558756	0.25121	OK	0.502769	0.171867	0.833672	OK	0.647728	0.193007	1.10245	OK	1.87609	1.05148	2.7007	OK	2.08521	1.36848	2.80193	OK	1.40777	0.761507	2.05404	OK	1.55901	0.963462	2.15456	OK	1.26005	0.550772	1.96932	OK
Ss_srg_43	contig-86577:3174-4107	0.0408522	0	0.10857	OK	0.144074	0	0.299241	OK	2.06024	0.312476	3.808	OK	1.16475	0.823857	1.50564	OK	0.0922135	0	0.199619	OK	0.0948725	0	0.209554	OK	0.188996	0	0.384242	OK	1.75409	0.954079	2.5541	OK	2.07605	1.34755	2.80455	OK	0.902562	0.40554	1.39958	OK	1.17915	0.6752	1.6831	OK	1.59767	0.744744	2.45059	OK
Ss_srg_44	contig-84316:9963-10935	0.287599	0.0343233	0.540874	OK	0.00761703	0	0.033153	OK	0.0464749	0	0.141661	OK	0.845125	0.567662	1.12259	OK	1.038	0.591851	1.48414	OK	0.0416614	0	0.10335	OK	0.0895331	0	0.210113	OK	0.0594605	0	0.165237	OK	0.0820935	0	0.199086	OK	0.640677	0.249025	1.03233	OK	1.52163	0.935858	2.10741	OK	1.25842	0.551832	1.965	OK
Ss_srg_45	contig-45673:5870-6810	0.00867206	0	0.03893	OK	0	0	0	OK	0.145498	0	0.363301	OK	0.0850371	0	0.178413	OK	0	0	0	OK	0.0502923	0	0.120738	OK	0	0	0	OK	0.083283	0	0.217373	OK	0.45235	0.159925	0.744775	OK	0.377271	0.0800373	0.674505	OK	1.84885	1.14883	2.54887	OK	2.33284	1.17172	3.49395	OK
Ss_srg_46_Nterm	contig-190343:0-408	0	0	0	OK	0	0	0	OK	0	0	0	OK	0.077018	0	0.231089	OK	0	0	0	OK	0	0	0	OK	0	0	0	OK	0	0	0	OK	0	0	0	OK	0.06656	0	0.265059	OK	0.0900576	0	0.310113	OK	0.110063	0	0.38289	OK
Ss_srg_47_Nterm	contig-137092:1306-1710	0.0995719	0	0.319598	OK	0	0	0	OK	0	0	0	OK	0	0	0	OK	0	0	0	OK	0.032064	0	0.141008	OK	0.095574	0	0.325762	OK	0	0	0	OK	0.041954	0	0.223902	OK	0	0	0	OK	0	0	0	OK	0.0418752	0	0.22426	OK
Ss_srg_48	contig-24357:14489-15557	0.569887	0.00763171	1.13214	OK	0.665013	0.0584142	1.27161	OK	4.91794	0.821538	9.01433	OK	6.29564	5.01517	7.57611	OK	0.309871	0	0.695606	OK	0.588595	0.110903	1.06629	OK	0.912889	0.184392	1.64139	OK	5.99494	3.89175	8.09813	OK	7.36363	5.5369	9.19036	OK	10.8737	8.08372	13.6637	OK	9.75318	7.51439	11.992	OK	8.16145	5.00956	11.3133	OK
Ss_srg_48_ncRNA	contig-24357:14489-15557	0.427618	0	0.933315	OK	0.256442	0	0.663732	OK	0.278607	0	1.93429	OK	1.83546	1.05548	2.61543	OK	0.707623	0.268013	1.14723	OK	0.249507	0	0.588957	OK	0.269621	0	0.736713	OK	0.453714	0	1.18453	OK	0.438494	0	1.08943	OK	1.07161	0	2.16613	OK	0.768234	0	1.62315	OK	0.511765	0	1.58905	OK
Ss_srg_49	contig-5271:167228-168203	0.0814303	0	0.18821	OK	0.0144346	0	0.050367	OK	0.479407	0	0.991042	OK	0.578689	0.343782	0.813596	OK	0.0923554	0	0.199619	OK	0.0230582	0	0.0690514	OK	0.103197	0	0.22359	OK	0.594757	0.215334	0.974179	OK	1.10293	0.623927	1.58194	OK	0.753657	0.311543	1.19577	OK	1.48806	0.901393	2.07472	OK	1.84493	0.898558	2.79131	OK
Ss_srg_50	contig-128842:4322-5330	0.0227945	0	0.0689319	OK	0.216294	0.0112514	0.421337	OK	0.538776	0	1.09911	OK	0.52708	0.312832	0.741328	OK	0.00963558	0	0.0427421	OK	0.154716	0.0222319	0.287199	OK	0.204867	0.0126362	0.397097	OK	0.236385	0.0254715	0.447299	OK	0.591531	0.27513	0.907933	OK	0.481006	0.154537	0.807476	OK	0.682135	0.34128	1.02299	OK	0.667808	0.220892	1.11472	OK
Ss_srg_51	contig-87473:4003-5071	0.038029	0	0.0979874	OK	0.057785	0	0.141034	OK	4.56618	0.881243	8.25112	OK	1.31531	0.954897	1.67572	OK	0.0285982	0	0.0862964	OK	0.0353822	0	0.0903883	OK	0.108921	0	0.230038	OK	4.11379	2.63876	5.58882	OK	7.70722	5.92349	9.49095	OK	2.51783	1.56506	3.47061	OK	4.54998	3.32365	5.7763	OK	3.15493	1.73692	4.57294	OK
Ss_srg_52_Nterm	contig-147005:595-1302	0	0	0	OK	0.012306	0	0.0535616	OK	0.016658	0	0.0817909	OK	0.465369	0.203603	0.727135	OK	0.0162405	0	0.072007	OK	0.0587854	0	0.15009	OK	0	0	0	OK	0	0	0	OK	0.0325705	0	0.12709	OK	0.528816	0.104218	0.953414	OK	1.53428	0.831928	2.23663	OK	1.14668	0.383354	1.91	OK
Ss_srg_53	contig-80600:2116-3082	0.750572	0.245049	1.2561	OK	1.54744	0.532114	2.56277	OK	27.045	8.66951	45.4205	OK	21.664	18.7883	24.5397	OK	3.33653	2.25867	4.41439	OK	1.54938	0.686158	2.4126	OK	1.03248	0.38228	1.68268	OK	24.2048	18.1999	30.2096	OK	35.5225	29.8991	41.1459	OK	37.4057	31.3426	43.4689	OK	49.3878	42.4315	56.3442	OK	41.3873	29.9587	52.8159	OK
Ss_srg_5_Nterm	contig-14714:2-725	0.10968	0	0.252332	OK	0.0811393	0	0.205073	OK	4.00907	0.520602	7.49753	OK	1.3368	0.899786	1.77381	OK	0.0156706	0	0.0694803	OK	0	0	0	OK	0.0533243	0	0.158464	OK	2.36304	1.25134	3.47474	OK	4.1871	2.85009	5.52411	OK	1.29698	0.570738	2.02322	OK	1.01838	0.486139	1.55062	OK	0.606888	0.0995531	1.11422	OK
Ss_srg_6	contig-14714:3375-4398	0.0586188	0	0.138027	OK	0.159474	0	0.320434	OK	0.528714	0	1.10758	OK	0.357655	0.182715	0.532594	OK	0	0	0	OK	0.179734	0.0315432	0.327926	OK	0.228246	0.0276794	0.428813	OK	0.409384	0.123018	0.69575	OK	0.652197	0.32301	0.981385	OK	0.250407	0.0350489	0.465765	OK	0.0982196	0	0.215355	OK	0.0190252	0	0.0763801	OK
Ss_srg_7	contig-14714:4925-5945	0.0221357	0	0.0669431	OK	0.107599	0	0.228449	OK	0.258423	0	0.588072	OK	0.0442705	0	0.105847	OK	0	0	0	OK	0.0478988	0	0.110792	OK	0.0328585	0	0.0969727	OK	0.305563	0.0672666	0.54386	OK	0.110754	0	0.242461	OK	0.0721511	0	0.180645	OK	0.0448598	0	0.124278	OK	0.0538617	0	0.153391	OK
Ss_srg_8	contig-65248:7405-8465	0.0156583	0	0.0550212	OK	0.0150467	0	0.051177	OK	3.04485	0.4869	5.60281	OK	0.647555	0.403024	0.892086	OK	0	0	0	OK	0.0214906	0	0.0651721	OK	0.0334024	0	0.100515	OK	3.46047	2.15255	4.76839	OK	5.32675	3.94266	6.71084	OK	1.32449	0.694912	1.95407	OK	1.90447	1.21913	2.5898	OK	0.938473	0.361645	1.5153	OK
Ss_srg_9	contig-75755:12365-13486	0.750523	0.231003	1.27004	OK	0.697376	0.185722	1.20903	OK	1.79061	0.220394	3.36084	OK	2.31424	1.79778	2.83069	OK	0.615198	0.314635	0.915761	OK	0.420109	0.137302	0.702916	OK	0.958154	0.357023	1.55929	OK	1.02887	0.499997	1.55775	OK	2.30957	1.55428	3.06485	OK	8.53871	6.34052	10.7369	OK	29.9529	25.2875	34.6183	OK	42.6582	31.105	54.2114	OK
Ss_srsx_1	contig-15454:16177-17230	0.222815	0	0.447317	OK	0.466753	0.0771377	0.856368	OK	1.037	0.0736	2.0004	OK	0.864481	0.579758	1.1492	OK	0.245375	0.0720564	0.418694	OK	0.0679197	0	0.146217	OK	0.215692	0.016439	0.414944	OK	0.615448	0.22988	1.00101	OK	1.36075	0.813658	1.90783	OK	0.994451	0.466423	1.52248	OK	0.71714	0.35438	1.0799	OK	0.942334	0.361519	1.52315	OK
Ss_srsx_2_Cterm	contig-141793:0-1038	1.18834	0.485488	1.89119	OK	0.348284	0.050924	0.645644	OK	1.85787	0.246414	3.46932	OK	0.376436	0.193455	0.559417	OK	1.93543	1.23213	2.63872	OK	0.192445	0.0352518	0.349638	OK	0.487832	0.129371	0.846294	OK	1.18402	0.59233	1.77572	OK	1.37666	0.835577	1.91775	OK	0.808499	0.353921	1.26308	OK	1.00068	0.560288	1.44106	OK	1.07891	0.44877	1.70904	OK
Ss_str_1	contig-37224:12232-13276	0	0	0	OK	0	0	0	OK	0.0229139	0	0.0928137	OK	5.57801	4.59323	6.56278	OK	0.0189442	0	0.0655546	OK	0.02187	0	0.0648348	OK	0	0	0	OK	0.0230098	0	0.0873443	OK	0.139651	0	0.289342	OK	2.46527	1.53343	3.3971	OK	1.24687	0.738604	1.75514	OK	1.55084	0.729109	2.37257	OK
Ss_str_10	contig-46465:2811-3866	0.0604438	0	0.146578	OK	0.336249	0.0490115	0.623486	OK	3.02893	0.457276	5.60058	OK	0.0862153	0	0.172836	OK	0.0461574	0	0.118541	OK	0.803786	0.320947	1.28663	OK	0.183159	0.0032659	0.363051	OK	1.93205	1.08226	2.78184	OK	0.931255	0.512123	1.35039	OK	0.137879	0	0.289432	OK	0.265756	0.0692042	0.462309	OK	0.131375	0	0.290182	OK
Ss_str_11	contig-145787:55638-56776	0.0996335	0	0.214237	OK	0.291077	0.0333529	0.548801	OK	0.721513	0	1.46488	OK	0.124451	0.0226198	0.226281	OK	0.161941	0.0293471	0.294534	OK	0.120519	0.00784858	0.233189	OK	0.515045	0.142692	0.887399	OK	0.496738	0.173243	0.820232	OK	1.88373	1.22935	2.5381	OK	0.331908	0.0767625	0.587054	OK	0.321208	0.110701	0.531715	OK	0.200464	0	0.401993	OK
Ss_str_12	contig-53457:23219-24382	0.133983	0	0.276113	OK	0.0770878	0	0.174519	OK	0.0535922	0	0.176281	OK	0.21354	0.0811269	0.345952	OK	0.24882	0.0841641	0.413476	OK	0.561985	0.191112	0.932858	OK	0.201196	0.018038	0.384355	OK	0.12442	0	0.270107	OK	0.217267	0.0366581	0.397875	OK	0.152581	0	0.310623	OK	0.573976	0.276219	0.871732	OK	0.809044	0.308365	1.30972	OK
Ss_str_13	contig-5937:6802-7861	0.103163	0	0.221823	OK	0.0808978	0	0.183145	OK	0.103562	0	0.275117	OK	0.100062	0.00724199	0.192882	OK	0.421598	0.189824	0.653372	OK	0.062919	0	0.135117	OK	0.156736	0.00104558	0.312427	OK	0.0112979	0	0.0559707	OK	0.128461	0	0.270778	OK	0.102061	0	0.231087	OK	0.160745	0.0103331	0.311157	OK	0.0822211	0	0.206887	OK
Ss_str_14	contig-186051:16846-17967	0.0206865	0	0.062067	OK	0.0246742	0	0.0682313	OK	2.66693	0.495077	4.83877	OK	0.68724	0.452511	0.921968	OK	0.00884368	0	0.0392111	OK	0.00601774	0	0.0275514	OK	0.038131	0	0.104941	OK	1.81032	1.02728	2.59336	OK	2.20389	1.48743	2.92034	OK	0.712613	0.309912	1.11531	OK	0.638288	0.322218	0.954358	OK	0.489478	0.135523	0.843434	OK
Ss_str_15	contig-28227:2725-3676	1.17415	0.467638	1.88067	OK	0.468759	0.0908904	0.846628	OK	1.68177	0.211111	3.15243	OK	0.0159064	0	0.0544645	OK	0.659452	0.329018	0.989885	OK	0.203393	0.0377168	0.369069	OK	0.143525	0	0.301397	OK	1.59363	0.842561	2.34471	OK	0.432444	0.159243	0.705644	OK	0.226573	0.0158394	0.437306	OK	0.230259	0.0426802	0.417838	OK	0.0872685	0	0.217531	OK
Ss_str_16	contig-132499:2594-3587	0.00809455	0	0.0363375	OK	0	0	0	OK	0.576959	0	1.18046	OK	0.151524	0.0311823	0.271866	OK	0.040832	0	0.11233	OK	0	0	0	OK	0.0345895	0	0.104088	OK	0.470263	0.144695	0.795832	OK	0.987993	0.539814	1.43617	OK	0.225485	0.00566617	0.445305	OK	0.270151	0.0643879	0.475914	OK	0.048871	0	0.145197	OK
Ss_str_17	contig-78295:625-1582	0.110676	0	0.241966	OK	0.25799	0.0164285	0.499551	OK	0.432958	0	0.905281	OK	0.521233	0.301457	0.741009	OK	0.111351	0	0.227486	OK	0.270349	0.055628	0.48507	OK	0.566245	0.152005	0.980485	OK	0.277453	0.0413275	0.513579	OK	0.607941	0.281279	0.934602	OK	0.659039	0.255646	1.06243	OK	0.985173	0.541959	1.42839	OK	0.793693	0.277521	1.30987	OK
Ss_str_18	contig-105082:67576-68580	0.0805346	0	0.186076	OK	0.553526	0.116975	0.990077	OK	0.0317481	0	0.118568	OK	0.0239753	0	0.0712814	OK	0.0304593	0	0.0913653	OK	0.137211	0.00919591	0.265226	OK	0.361777	0.068147	0.655408	OK	0.0135475	0	0.0645174	OK	0.00918506	0	0.0490192	OK	0.0514306	0	0.143965	OK	0.0659135	0	0.166335	OK	0.14461	0	0.319112	OK
Ss_str_19	contig-41692:125078-126221	0.0199851	0	0.060751	OK	0.0553301	0	0.131683	OK	3.36066	0.63224	6.08909	OK	0.414013	0.23363	0.594396	OK	0.195694	0.0539662	0.337422	OK	0	0	0	OK	0	0	0	OK	2.49084	1.49716	3.48452	OK	2.91436	2.05264	3.77608	OK	0.699263	0.306493	1.09203	OK	1.17966	0.708981	1.65034	OK	0.740857	0.267466	1.21425	OK
Ss_str_2	contig-11054:88089-89133	0.484957	0.117867	0.852047	OK	0.401648	0.0628179	0.740479	OK	0.424991	0	0.884525	OK	2.2421	1.73072	2.75348	OK	0.257592	0.0851842	0.429999	OK	0.85198	0.317277	1.38668	OK	0.499906	0.130634	0.869179	OK	0.828136	0.362013	1.29426	OK	1.47872	0.912927	2.0445	OK	1.01936	0.498405	1.54032	OK	0.486397	0.208774	0.764019	OK	0.459746	0.113687	0.805804	OK
Ss_str_3	contig-91030:1448-2494	0.0993401	0	0.217651	OK	0.994251	0.300956	1.68755	OK	0.377329	0	0.806663	OK	0.676948	0.431948	0.921947	OK	0.0484915	0	0.123349	OK	0.433554	0.126522	0.740586	OK	0.387647	0.084548	0.690747	OK	0.580358	0.217286	0.943431	OK	1.07551	0.617173	1.53385	OK	0.686367	0.280603	1.09213	OK	1.02309	0.576957	1.46923	OK	0.980758	0.394637	1.56688	OK
Ss_str_4	contig-84930:85219-86244	0.0839166	0	0.18953	OK	0.758534	0.203265	1.3138	OK	9.69045	2.58162	16.7993	OK	3.12649	2.47655	3.77642	OK	0.2422	0.074101	0.410299	OK	0.335548	0.09616	0.574935	OK	0.413608	0.087587	0.739629	OK	9.85675	6.93307	12.7804	OK	8.942	6.95137	10.9326	OK	2.91312	1.8683	3.95795	OK	3.58342	2.54188	4.62496	OK	2.38768	1.25529	3.52007	OK
Ss_str_5	contig-94562:65189-66238	0.0450869	0	0.11695	OK	0.027682	0	0.0765228	OK	1.21664	0.0634962	2.36978	OK	0.633743	0.397632	0.869855	OK	0.0871024	0	0.187117	OK	0.0217811	0	0.0646986	OK	0.0976853	0	0.211953	OK	1.12678	0.549816	1.70374	OK	2.35935	1.58635	3.13236	OK	0.559483	0.201875	0.917091	OK	0.621614	0.29966	0.943568	OK	0.395921	0.0694357	0.722406	OK
Ss_str_6_frag	contig-131064:34-1107	0.0154144	0	0.0534583	OK	0	0	0	OK	0	0	0	OK	0	0	0	OK	0	0	0	OK	0	0	0	OK	0.021645	0	0.0752785	OK	0	0	0	OK	0	0	0	OK	0	0	0	OK	0.00841165	0	0.0440453	OK	0.0369783	0	0.118712	OK
Ss_str_7	contig-105524:16662-17758	0.0647418	0	0.14897	OK	0.785163	0.216027	1.3543	OK	2.43273	0.432879	4.43258	OK	3.07081	2.43959	3.70203	OK	0.0181247	0	0.0627051	OK	0.681688	0.256015	1.10736	OK	0.268941	0.0359186	0.501962	OK	3.2951	2.06408	4.52612	OK	4.00019	2.90086	5.09951	OK	2.64244	1.68317	3.6017	OK	3.89641	2.81253	4.98028	OK	3.32402	1.8694	4.77864	OK
Ss_str_8	contig-226653:8517-9620	0.0576562	0	0.135783	OK	0.372955	0.0646947	0.681215	OK	3.11226	0.561389	5.66312	OK	0.00718668	0	0.0315973	OK	0.0183815	0	0.0630264	OK	0.19546	0.0373901	0.353531	OK	0.29787	0.0489046	0.546836	OK	2.42552	1.45196	3.39908	OK	3.23791	2.28793	4.18788	OK	0.308258	0.0635221	0.552994	OK	0.3625	0.138866	0.586133	OK	0.119054	0	0.267257	OK
Ss_str_9	contig-20207:29304-30342	0	0	0	OK	0.00750489	0	0.0326649	OK	0.163782	0	0.409435	OK	0.0285752	0	0.0791827	OK	0.00988797	0	0.0438413	OK	0	0	0	OK	0.0221784	0	0.0760201	OK	0.11637	0	0.263417	OK	0.15208	0	0.31022	OK	0.0929742	0	0.218126	OK	0.0720406	0	0.174778	OK	0.0192944	0	0.0780302	OK
Ss_tgh_1	contig-2905:57353-58405	0.269266	0.0243008	0.514232	OK	0.524093	0.107317	0.940869	OK	13.9863	1.9562	26.0164	OK	0.140905	0.0292201	0.252589	OK	0.0685551	0	0.157553	OK	0.0789011	0	0.163137	OK	0.323186	0.0598936	0.586479	OK	6.29177	4.24108	8.34245	OK	13.3917	10.7107	16.0728	OK	1.45263	0.774186	2.13108	OK	1.42227	0.861058	1.98349	OK	0.219265	0	0.445717	OK
Ss_tgh_2	contig-78434:75508-76548	0.0611	0	0.142783	OK	0.229097	0.00206803	0.456127	OK	24.5526	7.93002	41.1752	OK	0.572702	0.347303	0.798101	OK	0.01912	0	0.0661488	OK	0.135607	0.0161386	0.255075	OK	0.104951	0	0.22938	OK	29.1425	22.235	36.05	OK	44.116	37.5593	50.6727	OK	3.3884	2.20721	4.5696	OK	2.9672	2.044	3.8904	OK	0.408055	0.0859593	0.73015	OK
Ss_tgh_3	contig-145787:51322-52358	0.338708	0.0541573	0.623258	OK	0.420264	0.0737515	0.766777	OK	2.61032	0.44837	4.77227	OK	0.104934	0.00798924	0.201879	OK	0.0879123	0	0.18914	OK	0.239172	0.0491658	0.429179	OK	1.00337	0.369229	1.63751	OK	4.21348	2.62575	5.8012	OK	4.80248	3.52655	6.07842	OK	0.558852	0.201527	0.916178	OK	0.905575	0.490293	1.32086	OK	0.79966	0.287818	1.3115	OK
Ss_tgh_4	contig-164035:163920-165168	0.183992	0	0.371166	OK	0.0600103	0	0.150534	OK	0.0101539	0	0.0498557	OK	0.0220298	0	0.0664382	OK	0.145758	0.0151726	0.276344	OK	0.169176	0.0220325	0.316319	OK	0.0974344	0	0.210896	OK	0	0	0	OK	0.108909	0	0.242779	OK	0.0882198	0	0.214885	OK	0.135403	0	0.276267	OK	0.0756875	0	0.195591	OK
Ss_tgh_5	contig-55657:86596-87792	0.00687194	0	0.0303398	OK	0.0321521	0	0.089923	OK	0	0	0	OK	0.0067055	0	0.0294817	OK	0.0171695	0	0.0588831	OK	0.0186986	0	0.056053	OK	0.0265669	0	0.081476	OK	0.0207436	0	0.0783159	OK	0	0	0	OK	0.0383228	0	0.112483	OK	0.0538472	0	0.136474	OK	0.0308558	0	0.0996449	OK
Ss_tgh_6	contig-63525:233344-233816	1.05988	0.124176	1.99559	OK	0.5435	0	1.1236	OK	1.98996	0	4.15112	OK	5.99168	4.43728	7.54607	OK	1.2929	0.511419	2.07438	OK	4.76678	1.85861	7.67495	OK	2.81422	0.717381	4.91106	OK	2.1818	0.76326	3.60035	OK	3.7343	2.02032	5.44827	OK	52.7461	40.4696	65.0225	OK	53.235	42.6002	63.8698	OK	51.0531	33.575	68.5313	OK
Ss_tgh_7	contig-181412:4663-5305	0.0332345	0	0.114345	OK	3.68778	1.3277	6.04787	OK	5.31934	0.902015	9.73666	OK	6.45548	5.09578	7.81517	OK	0.778918	0.316685	1.24115	OK	4.50113	2.12265	6.87962	OK	1.41165	0.40308	2.42022	OK	6.83388	4.18742	9.48034	OK	6.46351	4.46949	8.45752	OK	13.4315	9.59023	17.2727	OK	18.5125	14.3446	22.6804	OK	16.5119	10.3317	22.692	OK
