# Supplementary material for: cGMP and NHR Signaling Co-regulate Expression of Insulin-Like Peptides and Developmental Activation of Infective Larvae in Strongyloides stercoralis
Source: PLoS Pathog. 2014 Jul 10;10(7):e1004235. doi: 10.1371/journal.ppat.1004235 (PMC4092141; doi:10.1371/journal.ppat.1004235)
Supplement: Data S5 — Accession numbers for Caenorhabditis elegans protein sequences. (XLS) [file ppat.1004235.s009.xls]

## Sheet: C. elegans GPCRs
Accession Number	Description
CAA16356	Protein SRU-12 [Caenorhabditis elegans]
CAA22071	Protein SRG-51 [Caenorhabditis elegans]
CAA88079	Protein SRA-4 [Caenorhabditis elegans]
CAA88083	Protein SRA-6 [Caenorhabditis elegans]
CAA88729	Protein SRB-6 [Caenorhabditis elegans]
CAA91262	Protein SRG-15 [Caenorhabditis elegans]
CAA92792	Protein SRU-6 [Caenorhabditis elegans]
CAA93501	Protein SRXA-2 [Caenorhabditis elegans]
CAA94325	Protein SRD-7 [Caenorhabditis elegans]
CAA96614	Protein SRU-37 [Caenorhabditis elegans]
CAB01220	Protein SRE-7 [Caenorhabditis elegans]
CAB01639	Protein SRSX-29 [Caenorhabditis elegans]
CAB02830	Protein SRI-25 [Caenorhabditis elegans]
CAB03131	Protein SRD-18 [Caenorhabditis elegans]
CAB03407	Protein STR-71 [Caenorhabditis elegans]
CAB03479	Protein SRH-27 [Caenorhabditis elegans]
CAB03481	Protein SRE-33 [Caenorhabditis elegans]
CAB03804	Protein STR-12 [Caenorhabditis elegans]
CAB03849	Protein SRH-219 [Caenorhabditis elegans]
CAB03906	Protein SRZ-90 [Caenorhabditis elegans]
CAB03988	Protein SRG-47 [Caenorhabditis elegans]
CAB04561	Protein SRW-32 [Caenorhabditis elegans]
CAB04702	Protein SRA-24 [Caenorhabditis elegans]
CAB05144	Protein SRH-228 [Caenorhabditis elegans]
CAB05238	Protein SRZ-74 [Caenorhabditis elegans]
CAB05480	Protein SRJ-10 [Caenorhabditis elegans]
CAB05611	Protein SRU-19 [Caenorhabditis elegans]
CAB05740	Protein SRE-45 [Caenorhabditis elegans]
CAB07575	Protein SRV-34 [Caenorhabditis elegans]
CAB60316	Protein SRV-16 [Caenorhabditis elegans]
CAB60333	Protein SRXA-6 [Caenorhabditis elegans]
CAE17843	Protein SRX-80 [Caenorhabditis elegans]
CAE18014	Protein SRAB-24 [Caenorhabditis elegans]
CAF31478	Protein SRX-129 [Caenorhabditis elegans]
CAH04702	Protein SRSX-31 [Caenorhabditis elegans]
CAI70406	Protein SRXA-13 [Caenorhabditis elegans]
CAJ15166	Protein SRZ-105 [Caenorhabditis elegans]
CAM36337	Protein SRE-55 [Caenorhabditis elegans]
CCD61969	Protein SRI-28 [Caenorhabditis elegans]
CCD62245	Protein SRBC-57 [Caenorhabditis elegans]
CCD62482	Protein SRBC-36 [Caenorhabditis elegans]
CCD62489	Protein STR-226 [Caenorhabditis elegans]
CCD62896	Protein SRD-16 [Caenorhabditis elegans]
CCD63014	Protein SRAB-1 [Caenorhabditis elegans]
CCD63256	Protein SRBC-40 [Caenorhabditis elegans]
CCD63385	Protein SRV-19 [Caenorhabditis elegans]
CCD63910	Protein SRXA-5 [Caenorhabditis elegans]
CCD64287	Protein SRSX-40 [Caenorhabditis elegans]
CCD64355	Protein SRD-71 [Caenorhabditis elegans]
CCD65216	Protein SRG-9 [Caenorhabditis elegans]
CCD65474	Protein SRT-28, isoform a [Caenorhabditis elegans]
CCD65479	Protein SRX-26 [Caenorhabditis elegans]
CCD65817	Protein SRB-1 [Caenorhabditis elegans]
CCD65837	Protein SRB-16 [Caenorhabditis elegans]
CCD65840	Protein SRB-12 [Caenorhabditis elegans]
CCD66856	Protein SRAB-8 [Caenorhabditis elegans]
CCD67247	Protein SRW-138 [Caenorhabditis elegans]
CCD67418	Protein SRBC-23 [Caenorhabditis elegans]
CCD68197	Protein SRA-28 [Caenorhabditis elegans]
CCD68436	Protein SRI-37 [Caenorhabditis elegans]
CCD68470	Protein SRI-74 [Caenorhabditis elegans]
CCD70065	Protein SRSX-3 [Caenorhabditis elegans]
CCD70345	Protein SRJ-6 [Caenorhabditis elegans]
CCD70724	Protein SRZ-62 [Caenorhabditis elegans]
CCD71400	Protein SRT-37 [Caenorhabditis elegans]
CCD71408	Protein SRH-192 [Caenorhabditis elegans]
CCD71454	Protein SRW-66 [Caenorhabditis elegans]
CCD71816	Protein SRJ-45 [Caenorhabditis elegans]
CCD72144	Protein STR-85 [Caenorhabditis elegans]
CCD72651	Protein SRW-100 [Caenorhabditis elegans]
CCD72737	Protein SRX-65 [Caenorhabditis elegans]
CCD74161	Protein SRV-25 [Caenorhabditis elegans]
CCD83346	Protein SRT-6 [Caenorhabditis elegans]
CCD83357	Protein SRT-64 [Caenorhabditis elegans]
NP_503867	Protein SRAB-7 [Caenorhabditis elegans]
NP_505557	Protein SRJ-33 [Caenorhabditis elegans]

## Sheet: Caenorhabditis spp. G proteins
Accession	Description	Name
G-alpha
AAW02891	egl-30 [Caenorhabditis briggsae]	Cb-EGL-30
AAW02892	goa-1 [Caenorhabditis briggsae]	Cb-GOA-1
AAW02893	gpa-1 [Caenorhabditis briggsae]	Cb-GPA-1
AAW02894	gpa-10 [Caenorhabditis briggsae]	Cb-GPA-10
AAW02895	gpa-11, partial [Caenorhabditis briggsae]	Cb-GPA-11
AAW02896	gpa-12 [Caenorhabditis briggsae]	Cb-GPA-12
AAW02897	gpa-13 [Caenorhabditis briggsae]	Cb-GPA-13
AAW02898	gpa-14 [Caenorhabditis briggsae]	Cb-GPA-14
AAW02899	gpa-15 [Caenorhabditis briggsae]	Cb-GPA-15
AAW02900	gpa-16 [Caenorhabditis briggsae]	Cb-GPA-16
XP_002641527	GPA-17 protein [Caenorhabditis briggsae]	Cb-GPA-17
AAW02901	gpa-2 [Caenorhabditis briggsae]	Cb-GPA-2
AAW02902	gpa-3 [Caenorhabditis briggsae]	Cb-GPA-3
AAW02903	gpa-4 [Caenorhabditis briggsae]	Cb-GPA-4
AAW02904	gpa-5 [Caenorhabditis briggsae]	Cb-GPA-5
AAW02905	gpa-6 [Caenorhabditis briggsae]	Cb-GPA-6
AAW02906	gpa-7 [Caenorhabditis briggsae]	Cb-GPA-7
AAW02907	gpa-8 [Caenorhabditis briggsae]	Cb-GPA-8
AAW02912	gsa-1 [Caenorhabditis briggsae]	Cb-GSA-1
AAN78250	ODR-3 [Caenorhabditis briggsae]	Cb-ODR-3
AAB04059	EGL-30 [Caenorhabditis elegans]	Ce-EGL-30
CAA96595	Protein GOA-1 [Caenorhabditis elegans]	Ce-GOA-1
CCD68153	Protein GPA-10 [Caenorhabditis elegans]	Ce-GPA-10
CCD62416	Protein GPA-11, isoform a [Caenorhabditis elegans]	Ce-GPA-11A
CCD61930	Protein GPA-12 [Caenorhabditis elegans]	Ce-GPA-12
CAA99838	Protein GPA-13, isoform a [Caenorhabditis elegans]	Ce-GPA-13A
CCD61315	Protein GPA-14, isoform a [Caenorhabditis elegans]	Ce-GPA-14A
CAB05570	Protein GPA-15 [Caenorhabditis elegans]	Ce-GPA-15
CCD73543	Protein GPA-16 [Caenorhabditis elegans]	Ce-GPA-16
CCD72404	Protein GPA-17 [Caenorhabditis elegans]	Ce-GPA-17
CAA99914	Protein GPA-1, isoform a [Caenorhabditis elegans]	Ce-GPA-1A
CCD63657	Protein GPA-2 [Caenorhabditis elegans]	Ce-GPA-2
CCD68590	Protein GPA-3 [Caenorhabditis elegans]	Ce-GPA-3
CCD73978	Protein GPA-4 [Caenorhabditis elegans]	Ce-GPA-4
CCD68830	Protein GPA-5 [Caenorhabditis elegans]	Ce-GPA-5
CAB02553	Protein GPA-6 [Caenorhabditis elegans]	Ce-GPA-6
NP_501921	Protein GPA-7 [Caenorhabditis elegans]	Ce-GPA-7
CAA98948	Protein GPA-8 [Caenorhabditis elegans]	Ce-GPA-8
CCD31081	Protein GPA-9, isoform a [Caenorhabditis elegans]	Ce-GPA-9A
CCD73235	Protein GSA-1 [Caenorhabditis elegans]	Ce-GSA-1
CAB01489	Protein ODR-3 [Caenorhabditis elegans]	Ce-ODR-3
G-beta
AAW02908	gpb-1 [Caenorhabditis briggsae]	Cb-GPB-1
AAW02909	gpb-2, partial [Caenorhabditis briggsae]	Cb-GPB-2
CAA88948	Protein GPB-1, isoform a [Caenorhabditis elegans]	Ce-GPB-1
CAA95824	Protein GPB-2 [Caenorhabditis elegans]	Ce-GPB-2
G-gamma
AAW02910	gpc-1 [Caenorhabditis briggsae]	Cb-GPC-1
AAW02911	gpc-2 [Caenorhabditis briggsae]	Cb-GPC-2
NP_510145	Protein GPC-1 [Caenorhabditis elegans]	Ce-GPC-1
CCD66934	Protein GPC-2 [Caenorhabditis elegans]	Ce-GPC-2
