# Supplementary material for: cGMP and NHR Signaling Co-regulate Expression of Insulin-Like Peptides and Developmental Activation of Infective Larvae in Strongyloides stercoralis
Source: PLoS Pathog. 2014 Jul 10;10(7):e1004235. doi: 10.1371/journal.ppat.1004235 (PMC4092141; doi:10.1371/journal.ppat.1004235)
Supplement: Data S6 — Protein alignment for G protein alpha subunits. (TXT) [file ppat.1004235.s010.txt]

#NEXUS (change file extension to *.nex)
begin taxa;
	dimensions ntax=55;
	taxlabels
	Cb-GPA-13[&Text="AAW02897",Created=Tue May 31 00:00:00 EDT 2005,Modified=Fri Sep 28 15:45:06 EDT 2012,"Genetic Code"="Standard",description="gpa-13 [Caenorhabditis briggsae]",Topology="linear",Taxonomy="Eukaryota; Metazoa; Ecdysozoa; Nematoda; Chromadorea; Rhabditida; Rhabditoidea; Rhabditidae; Peloderinae; Caenorhabditis",Accession="AAW02897",Organism="Caenorhabditis briggsae",GID="56607060","Mo…
	Ce-GPA-13A[&Text="CAA99838",Created=Sat Jun 29 00:00:00 EDT 1996,Modified=Fri Sep 28 15:45:06 EDT 2012,"Genetic Code"="Standard",description="Protein GPA-13, isoform a [Caenorhabditis elegans]",Topology="linear",Taxonomy="Eukaryota; Metazoa; Ecdysozoa; Nematoda; Chromadorea; Rhabditida; Rhabditoidea; Rhabditidae; Peloderinae; Caenorhabditis",Accession="CAA99838",Organism="Caenorhabditis elegans",…
	Ss-GPA-13[&Created=Fri Sep 28 09:07:30 EDT 2012,Modified=Fri Sep 28 15:45:06 EDT 2012,description="contig-7695 ByteAddress=4850187, GeneiousOriginalName='contig-7695'",Topology="linear","Molecule Type"="AA"]
	Cb-EGL-30[&Text="AAW02891",Created=Tue May 31 00:00:00 EDT 2005,Modified=Fri Sep 28 15:45:06 EDT 2012,"Genetic Code"="Standard",description="egl-30 [Caenorhabditis briggsae]",Topology="linear",Taxonomy="Eukaryota; Metazoa; Ecdysozoa; Nematoda; Chromadorea; Rhabditida; Rhabditoidea; Rhabditidae; Peloderinae; Caenorhabditis",Accession="AAW02891",Organism="Caenorhabditis briggsae",GID="56607048","Mo…
	Ce-EGL-30[&Text="AAB04059",Created=Wed Jun 05 00:00:00 EDT 1996,Modified=Fri Sep 28 15:45:06 EDT 2012,"Genetic Code"="Standard",description="EGL-30 [Caenorhabditis elegans]",Topology="linear",Taxonomy="Eukaryota; Metazoa; Ecdysozoa; Nematoda; Chromadorea; Rhabditida; Rhabditoidea; Rhabditidae; Peloderinae; Caenorhabditis",Accession="AAB04059",Organism="Caenorhabditis elegans",GID="1354762","Molec…
	Ss-EGL-30A[&Created=Thu Sep 27 17:33:25 EDT 2012,Modified=Fri Sep 28 15:45:06 EDT 2012,description="contig-23151 ByteAddress=8943367, GeneiousOriginalName='contig-23151'",Topology="linear","Molecule Type"="AA"]
	Cb-GSA-1[&Text="AAW02912",Created=Tue May 31 00:00:00 EDT 2005,Modified=Fri Sep 28 15:45:06 EDT 2012,"Genetic Code"="Standard",description="gsa-1 [Caenorhabditis briggsae]",Topology="linear",Taxonomy="Eukaryota; Metazoa; Ecdysozoa; Nematoda; Chromadorea; Rhabditida; Rhabditoidea; Rhabditidae; Peloderinae; Caenorhabditis",Accession="AAW02912",Organism="Caenorhabditis briggsae",GID="56607090","Mole…
	Ce-GSA-1[&Text="CCD73235",Created=Mon Oct 10 00:00:00 EDT 2011,Modified=Fri Sep 28 15:45:06 EDT 2012,"Genetic Code"="Standard",description="Protein GSA-1 [Caenorhabditis elegans]",Topology="linear",Taxonomy="Eukaryota; Metazoa; Ecdysozoa; Nematoda; Chromadorea; Rhabditida; Rhabditoidea; Rhabditidae; Peloderinae; Caenorhabditis",Accession="CCD73235",Organism="Caenorhabditis elegans",GID="351064751…
	Ss-GSA-1[&Created=Fri Sep 28 08:36:00 EDT 2012,Modified=Fri Sep 28 15:45:06 EDT 2012,description="contig-31949",Topology="linear","Molecule Type"="AA"]
	Cb-GPA-12[&Text="AAW02896",Created=Tue May 31 00:00:00 EDT 2005,Modified=Fri Sep 28 15:45:06 EDT 2012,"Genetic Code"="Standard",description="gpa-12 [Caenorhabditis briggsae]",Topology="linear",Taxonomy="Eukaryota; Metazoa; Ecdysozoa; Nematoda; Chromadorea; Rhabditida; Rhabditoidea; Rhabditidae; Peloderinae; Caenorhabditis",Accession="AAW02896",Organism="Caenorhabditis briggsae",GID="56607058","Mo…
	Ce-GPA-12[&Text="CCD61930",Created=Mon Oct 10 00:00:00 EDT 2011,Modified=Fri Sep 28 15:45:06 EDT 2012,"Genetic Code"="Standard",description="Protein GPA-12 [Caenorhabditis elegans]",Topology="linear",Taxonomy="Eukaryota; Metazoa; Ecdysozoa; Nematoda; Chromadorea; Rhabditida; Rhabditoidea; Rhabditidae; Peloderinae; Caenorhabditis",Accession="CCD61930",Organism="Caenorhabditis elegans",GID="3510180…
	Ss-GPA-12[&Created=Fri Sep 28 13:26:48 EDT 2012,Modified=Fri Sep 28 15:45:06 EDT 2012,description="contig-171329 ByteAddress=7937885, GeneiousOriginalName='contig-171329'",Topology="linear","Molecule Type"="AA"]
	Cb-GOA-1[&Text="AAW02892",Created=Tue May 31 00:00:00 EDT 2005,Modified=Fri Sep 28 15:45:06 EDT 2012,"Genetic Code"="Standard",description="goa-1 [Caenorhabditis briggsae]",Topology="linear",Taxonomy="Eukaryota; Metazoa; Ecdysozoa; Nematoda; Chromadorea; Rhabditida; Rhabditoidea; Rhabditidae; Peloderinae; Caenorhabditis",Accession="AAW02892",Organism="Caenorhabditis briggsae",GID="56607050","Mole…
	Ce-GOA-1[&Text="CAA96595",Created=Sun May 05 00:00:00 EDT 1996,Modified=Fri Sep 28 15:45:06 EDT 2012,"Genetic Code"="Standard",description="Protein GOA-1 [Caenorhabditis elegans]",Topology="linear",Taxonomy="Eukaryota; Metazoa; Ecdysozoa; Nematoda; Chromadorea; Rhabditida; Rhabditoidea; Rhabditidae; Peloderinae; Caenorhabditis",Accession="CAA96595",Organism="Caenorhabditis elegans",GID="3874501",…
	Ss-GOA-1[&Created=Fri Sep 28 15:23:35 EDT 2012,Modified=Fri Sep 28 15:45:06 EDT 2012,description="contig-73603",Topology="linear","Molecule Type"="AA"]
	Cb-GPA-16[&Text="AAW02900",Created=Tue May 31 00:00:00 EDT 2005,Modified=Fri Sep 28 15:45:06 EDT 2012,"Genetic Code"="Standard",description="gpa-16 [Caenorhabditis briggsae]",Topology="linear",Taxonomy="Eukaryota; Metazoa; Ecdysozoa; Nematoda; Chromadorea; Rhabditida; Rhabditoidea; Rhabditidae; Peloderinae; Caenorhabditis",Accession="AAW02900",Organism="Caenorhabditis briggsae",GID="56607066","Mo…
	Ce-GPA-16[&Text="CCD73543",Created=Mon Oct 10 00:00:00 EDT 2011,Modified=Fri Sep 28 15:45:06 EDT 2012,"Genetic Code"="Standard",description="Protein GPA-16 [Caenorhabditis elegans]",Topology="linear",Taxonomy="Eukaryota; Metazoa; Ecdysozoa; Nematoda; Chromadorea; Rhabditida; Rhabditoidea; Rhabditidae; Peloderinae; Caenorhabditis",Accession="CCD73543",Organism="Caenorhabditis elegans",GID="3510511…
	Cb-GPA-4[&Text="AAW02903",Created=Tue May 31 00:00:00 EDT 2005,Modified=Fri Sep 28 15:45:06 EDT 2012,"Genetic Code"="Standard",description="gpa-4 [Caenorhabditis briggsae]",Topology="linear",Taxonomy="Eukaryota; Metazoa; Ecdysozoa; Nematoda; Chromadorea; Rhabditida; Rhabditoidea; Rhabditidae; Peloderinae; Caenorhabditis",Accession="AAW02903",Organism="Caenorhabditis briggsae",GID="56607072","Mole…
	Ce-GPA-4[&Text="CCD73978",Created=Mon Oct 10 00:00:00 EDT 2011,Modified=Fri Sep 28 15:45:06 EDT 2012,"Genetic Code"="Standard",description="Protein GPA-4 [Caenorhabditis elegans]",Topology="linear",Taxonomy="Eukaryota; Metazoa; Ecdysozoa; Nematoda; Chromadorea; Rhabditida; Rhabditoidea; Rhabditidae; Peloderinae; Caenorhabditis",Accession="CCD73978",Organism="Caenorhabditis elegans",GID="351064945…
	Ss-GPA-4[&Created=Fri Sep 28 11:14:42 EDT 2012,Modified=Thu Feb 21 13:34:17 EST 2013,description="contig-70442 ByteAddress=6215454, GeneiousOriginalName='contig-70442'",Topology="linear","Molecule Type"="AA"]
	Cb-GPA-7[&Text="AAW02906",Created=Tue May 31 00:00:00 EDT 2005,Modified=Fri Sep 28 15:45:06 EDT 2012,"Genetic Code"="Standard",description="gpa-7 [Caenorhabditis briggsae]",Topology="linear",Taxonomy="Eukaryota; Metazoa; Ecdysozoa; Nematoda; Chromadorea; Rhabditida; Rhabditoidea; Rhabditidae; Peloderinae; Caenorhabditis",Accession="AAW02906",Organism="Caenorhabditis briggsae",GID="56607078","Mole…
	Ce-GPA-7[&Text="NP_501921",Created=Mon Dec 03 00:00:00 EST 2001,Modified=Fri Sep 28 15:45:06 EDT 2012,"Genetic Code"="Standard",description="Protein GPA-7 [Caenorhabditis elegans]",Topology="linear",Taxonomy="Eukaryota; Metazoa; Ecdysozoa; Nematoda; Chromadorea; Rhabditida; Rhabditoidea; Rhabditidae; Peloderinae; Caenorhabditis",Accession="NP_501921",Organism="Caenorhabditis elegans",GID="1754093…
	Ss-GPA-7[&Created=Fri Sep 28 11:21:21 EDT 2012,Modified=Fri Sep 28 15:45:06 EDT 2012,description="contig-114645 ByteAddress=15198682, GeneiousOriginalName='contig-114645'",Topology="linear","Molecule Type"="AA"]
	Cb-GPA-2[&Text="AAW02901",Created=Tue May 31 00:00:00 EDT 2005,Modified=Fri Sep 28 15:45:06 EDT 2012,"Genetic Code"="Standard",description="gpa-2 [Caenorhabditis briggsae]",Topology="linear",Taxonomy="Eukaryota; Metazoa; Ecdysozoa; Nematoda; Chromadorea; Rhabditida; Rhabditoidea; Rhabditidae; Peloderinae; Caenorhabditis",Accession="AAW02901",Organism="Caenorhabditis briggsae",GID="56607068","Mole…
	Ce-GPA-2[&Text="CCD63657",Created=Mon Oct 10 00:00:00 EDT 2011,Modified=Fri Sep 28 15:45:06 EDT 2012,"Genetic Code"="Standard",description="Protein GPA-2 [Caenorhabditis elegans]",Topology="linear",Taxonomy="Eukaryota; Metazoa; Ecdysozoa; Nematoda; Chromadorea; Rhabditida; Rhabditoidea; Rhabditidae; Peloderinae; Caenorhabditis",Accession="CCD63657",Organism="Caenorhabditis elegans",GID="351021365…
	Cb-GPA-3[&Text="AAW02902",Created=Tue May 31 00:00:00 EDT 2005,Modified=Fri Sep 28 15:45:06 EDT 2012,"Genetic Code"="Standard",description="gpa-3 [Caenorhabditis briggsae]",Topology="linear",Taxonomy="Eukaryota; Metazoa; Ecdysozoa; Nematoda; Chromadorea; Rhabditida; Rhabditoidea; Rhabditidae; Peloderinae; Caenorhabditis",Accession="AAW02902",Organism="Caenorhabditis briggsae",GID="56607070","Mole…
	Ce-GPA-3[&Text="CCD68590",Created=Mon Oct 10 00:00:00 EDT 2011,Modified=Fri Sep 28 15:45:06 EDT 2012,"Genetic Code"="Standard",description="Protein GPA-3 [Caenorhabditis elegans]",Topology="linear",Taxonomy="Eukaryota; Metazoa; Ecdysozoa; Nematoda; Chromadorea; Rhabditida; Rhabditoidea; Rhabditidae; Peloderinae; Caenorhabditis",Accession="CCD68590",Organism="Caenorhabditis elegans",GID="351060849…
	Ss-GPA-3[&Created=Fri Aug 17 13:12:48 EDT 2012,Modified=Fri Sep 28 15:45:06 EDT 2012,description="contig-11928 ByteAddress=18013688, GeneiousOriginalName='contig-11928'",Topology="linear"]
	Ss-GPA-2[&Created=Fri Aug 17 13:12:29 EDT 2012,Modified=Fri Sep 28 15:45:06 EDT 2012,description="contig-84930 ByteAddress=6378839, GeneiousOriginalName='contig-84930'",Topology="linear"]
	Cb-ODR-3[&Text="AAN78250",Created=Sun Apr 20 00:00:00 EDT 2003,Modified=Fri Sep 28 15:45:06 EDT 2012,"Genetic Code"="Standard",description="ODR-3 [Caenorhabditis briggsae]",Topology="linear",Taxonomy="Eukaryota; Metazoa; Ecdysozoa; Nematoda; Chromadorea; Rhabditida; Rhabditoidea; Rhabditidae; Peloderinae; Caenorhabditis",Accession="AAN78250",Organism="Caenorhabditis briggsae",GID="30026294","Mole…
	Ce-ODR-3[&Text="CAB01489",Created=Fri Aug 09 00:00:00 EDT 1996,Modified=Fri Sep 28 15:45:06 EDT 2012,"Genetic Code"="Standard",description="Protein ODR-3 [Caenorhabditis elegans]",Topology="linear",Taxonomy="Eukaryota; Metazoa; Ecdysozoa; Nematoda; Chromadorea; Rhabditida; Rhabditoidea; Rhabditidae; Peloderinae; Caenorhabditis",Accession="CAB01489",Organism="Caenorhabditis elegans",GID="3874719",…
	Ss-ODR-3[&Created=Fri Sep 28 08:44:13 EDT 2012,Modified=Fri Sep 28 15:45:06 EDT 2012,description="contig-48040",Topology="linear","Molecule Type"="AA"]
	Cb-GPA-15[&Text="GenBank: AAW02899",Created=Tue May 31 00:00:00 EDT 2005,Modified=Fri Sep 28 15:45:06 EDT 2012,"Genetic Code"="Standard",description="gpa-15 [Caenorhabditis briggsae]",Topology="linear",Taxonomy="Eukaryota; Metazoa; Ecdysozoa; Nematoda; Chromadorea; Rhabditida; Rhabditoidea; Rhabditidae; Peloderinae; Caenorhabditis",Accession="AAW02899",Organism="Caenorhabditis briggsae",GID="5660…
	Ce-GPA-15[&Text="CAB05570",Created=Wed Nov 27 00:00:00 EST 1996,Modified=Fri Sep 28 15:45:06 EDT 2012,"Genetic Code"="Standard",description="Protein GPA-15 [Caenorhabditis elegans]",Topology="linear",Taxonomy="Eukaryota; Metazoa; Ecdysozoa; Nematoda; Chromadorea; Rhabditida; Rhabditoidea; Rhabditidae; Peloderinae; Caenorhabditis",Accession="CAB05570",Organism="Caenorhabditis elegans",GID="1837654…
	Cb-GPA-1[&Text="GenBank: AAW02893",Created=Tue May 31 00:00:00 EDT 2005,Modified=Fri Sep 28 15:45:06 EDT 2012,"Genetic Code"="Standard",description="gpa-1 [Caenorhabditis briggsae]",Topology="linear",Taxonomy="Eukaryota; Metazoa; Ecdysozoa; Nematoda; Chromadorea; Rhabditida; Rhabditoidea; Rhabditidae; Peloderinae; Caenorhabditis",Accession="AAW02893",Organism="Caenorhabditis briggsae",GID="566070…
	Ce-GPA-1A[&Text="CAA99914",Created=Sat Jun 29 00:00:00 EDT 1996,Modified=Fri Sep 28 15:45:06 EDT 2012,"Genetic Code"="Standard",description="Protein GPA-1, isoform a [Caenorhabditis elegans]",Topology="linear",Taxonomy="Eukaryota; Metazoa; Ecdysozoa; Nematoda; Chromadorea; Rhabditida; Rhabditoidea; Rhabditidae; Peloderinae; Caenorhabditis",Accession="CAA99914",Organism="Caenorhabditis elegans",GI…
	Cb-GPA-10[&Text="AAW02894",Created=Tue May 31 00:00:00 EDT 2005,Modified=Fri Sep 28 15:45:06 EDT 2012,"Genetic Code"="Standard",description="gpa-10 [Caenorhabditis briggsae]",Topology="linear",Taxonomy="Eukaryota; Metazoa; Ecdysozoa; Nematoda; Chromadorea; Rhabditida; Rhabditoidea; Rhabditidae; Peloderinae; Caenorhabditis",Accession="AAW02894",Organism="Caenorhabditis briggsae",GID="56607054","Mo…
	Ce-GPA-10[&Text="CCD68153",Created=Mon Oct 10 00:00:00 EDT 2011,Modified=Fri Sep 28 15:45:06 EDT 2012,"Genetic Code"="Standard",description="Protein GPA-10 [Caenorhabditis elegans]",Topology="linear",Taxonomy="Eukaryota; Metazoa; Ecdysozoa; Nematoda; Chromadorea; Rhabditida; Rhabditoidea; Rhabditidae; Peloderinae; Caenorhabditis",Accession="CCD68153",Organism="Caenorhabditis elegans",GID="3510604…
	Ss-GPA-10[&Created=Fri Sep 28 09:15:42 EDT 2012,Modified=Fri Sep 28 15:45:06 EDT 2012,description="contig-11421 ByteAddress=3846811, GeneiousOriginalName='contig-11421'",Topology="linear","Molecule Type"="AA"]
	Cb-GPA-8[&Text="GenBank: AAW02907",Created=Tue May 31 00:00:00 EDT 2005,Modified=Fri Sep 28 15:45:06 EDT 2012,"Genetic Code"="Standard",description="gpa-8 [Caenorhabditis briggsae]",Topology="linear",Taxonomy="Eukaryota; Metazoa; Ecdysozoa; Nematoda; Chromadorea; Rhabditida; Rhabditoidea; Rhabditidae; Peloderinae; Caenorhabditis",Accession="AAW02907",Organism="Caenorhabditis briggsae",GID="566070…
	Ce-GPA-8[&Text="GenBank: CAA98948",Created=Thu Jun 20 00:00:00 EDT 1996,Modified=Fri Sep 28 15:45:06 EDT 2012,"Genetic Code"="Standard",description="Protein GPA-8 [Caenorhabditis elegans]",Topology="linear",Taxonomy="Eukaryota; Metazoa; Ecdysozoa; Nematoda; Chromadorea; Rhabditida; Rhabditoidea; Rhabditidae; Peloderinae; Caenorhabditis",Accession="CAA98948",Organism="Caenorhabditis elegans",GID="…
	Ce-GPA-9A[&Text="CCD31081",Created=Thu Jun 20 00:00:00 EDT 1996,Modified=Fri Sep 28 15:45:06 EDT 2012,"Genetic Code"="Standard",description="Protein GPA-9, isoform a [Caenorhabditis elegans]",Topology="linear",Taxonomy="Eukaryota; Metazoa; Ecdysozoa; Nematoda; Chromadorea; Rhabditida; Rhabditoidea; Rhabditidae; Peloderinae; Caenorhabditis",Accession="CCD31081",Organism="Caenorhabditis elegans",GI…
	Cb-GPA-6[&Text="AAW02905",Created=Tue May 31 00:00:00 EDT 2005,Modified=Fri Sep 28 15:45:06 EDT 2012,"Genetic Code"="Standard",description="gpa-6 [Caenorhabditis briggsae]",Topology="linear",Taxonomy="Eukaryota; Metazoa; Ecdysozoa; Nematoda; Chromadorea; Rhabditida; Rhabditoidea; Rhabditidae; Peloderinae; Caenorhabditis",Accession="AAW02905",Organism="Caenorhabditis briggsae",GID="56607076","Mole…
	Ce-GPA-6[&Text="CAB02553",Created=Wed Oct 02 00:00:00 EDT 1996,Modified=Fri Sep 28 15:45:06 EDT 2012,"Genetic Code"="Standard",description="Protein GPA-6 [Caenorhabditis elegans]",Topology="linear",Taxonomy="Eukaryota; Metazoa; Ecdysozoa; Nematoda; Chromadorea; Rhabditida; Rhabditoidea; Rhabditidae; Peloderinae; Caenorhabditis",Accession="CAB02553",Organism="Caenorhabditis elegans",GID="3924761",…
	Ss-GPA-6[&Created=Fri Sep 28 09:26:06 EDT 2012,Modified=Fri Sep 28 15:45:06 EDT 2012,description="contig-26379 ByteAddress=5473804, GeneiousOriginalName='contig-26379'",Topology="linear","Molecule Type"="AA"]
	Cb-GPA-11[&Text="AAW02895",Created=Tue May 31 00:00:00 EDT 2005,Modified=Fri Sep 28 15:45:06 EDT 2012,"Genetic Code"="Standard",description="gpa-11, partial [Caenorhabditis briggsae]",Topology="linear",Taxonomy="Eukaryota; Metazoa; Ecdysozoa; Nematoda; Chromadorea; Rhabditida; Rhabditoidea; Rhabditidae; Peloderinae; Caenorhabditis",Accession="AAW02895",Organism="Caenorhabditis briggsae",GID="5660…
	Ce-GPA-11A[&Text="CCD62416",Created=Mon Oct 10 00:00:00 EDT 2011,Modified=Fri Sep 28 15:45:06 EDT 2012,"Genetic Code"="Standard",description="Protein GPA-11, isoform a [Caenorhabditis elegans]",Topology="linear",Taxonomy="Eukaryota; Metazoa; Ecdysozoa; Nematoda; Chromadorea; Rhabditida; Rhabditoidea; Rhabditidae; Peloderinae; Caenorhabditis",Accession="CCD62416",Organism="Caenorhabditis elegans",…
	Cb-GPA-14[&Text="AAW02898",Created=Tue May 31 00:00:00 EDT 2005,Modified=Fri Sep 28 15:45:06 EDT 2012,"Genetic Code"="Standard",description="gpa-14 [Caenorhabditis briggsae]",Topology="linear",Taxonomy="Eukaryota; Metazoa; Ecdysozoa; Nematoda; Chromadorea; Rhabditida; Rhabditoidea; Rhabditidae; Peloderinae; Caenorhabditis",Accession="AAW02898",Organism="Caenorhabditis briggsae",GID="56607062","Mo…
	Ce-GPA-14A[&Text="CCD61315",Created=Mon Oct 10 00:00:00 EDT 2011,Modified=Fri Sep 28 15:45:06 EDT 2012,"Genetic Code"="Standard",description="Protein GPA-14, isoform a [Caenorhabditis elegans]",Topology="linear",Taxonomy="Eukaryota; Metazoa; Ecdysozoa; Nematoda; Chromadorea; Rhabditida; Rhabditoidea; Rhabditidae; Peloderinae; Caenorhabditis",Accession="CCD61315",Organism="Caenorhabditis elegans",…
	Cb-GPA-5[&Text="AAW02904",Created=Tue May 31 00:00:00 EDT 2005,Modified=Fri Sep 28 15:45:06 EDT 2012,"Genetic Code"="Standard",description="gpa-5 [Caenorhabditis briggsae]",Topology="linear",Taxonomy="Eukaryota; Metazoa; Ecdysozoa; Nematoda; Chromadorea; Rhabditida; Rhabditoidea; Rhabditidae; Peloderinae; Caenorhabditis",Accession="AAW02904",Organism="Caenorhabditis briggsae",GID="56607074","Mole…
	Ce-GPA-5[&Text="CCD68830",Created=Mon Oct 10 00:00:00 EDT 2011,Modified=Fri Sep 28 15:45:06 EDT 2012,"Genetic Code"="Standard",description="Protein GPA-5 [Caenorhabditis elegans]",Topology="linear",Taxonomy="Eukaryota; Metazoa; Ecdysozoa; Nematoda; Chromadorea; Rhabditida; Rhabditoidea; Rhabditidae; Peloderinae; Caenorhabditis",Accession="CCD68830",Organism="Caenorhabditis elegans",GID="351061073…
	Ss-GPA-5[&Created=Fri Sep 28 11:47:04 EDT 2012,Modified=Fri Sep 28 15:45:06 EDT 2012,description="contig-158199 ByteAddress=17650001, GeneiousOriginalName='contig-158199'",Topology="linear","Molecule Type"="AA"]
	Cb-GPA-17[&Text="XP_002641527",Created=Tue Nov 17 00:00:00 EST 2009,Modified=Fri Sep 28 15:45:06 EDT 2012,"Genetic Code"="Standard",description="C. briggsae CBR-GPA-17 protein [Caenorhabditis briggsae]",Topology="linear",Taxonomy="Eukaryota; Metazoa; Ecdysozoa; Nematoda; Chromadorea; Rhabditida; Rhabditoidea; Rhabditidae; Peloderinae; Caenorhabditis",Accession="XP_002641527",Organism="Caenorhabdi…
	Ce-GPA-17[&Text="CCD72404",Created=Mon Oct 10 00:00:00 EDT 2011,Modified=Fri Sep 28 15:45:06 EDT 2012,"Genetic Code"="Standard",description="Protein GPA-17 [Caenorhabditis elegans]",Topology="linear",Taxonomy="Eukaryota; Metazoa; Ecdysozoa; Nematoda; Chromadorea; Rhabditida; Rhabditoidea; Rhabditidae; Peloderinae; Caenorhabditis",Accession="CCD72404",Organism="Caenorhabditis elegans",GID="3510641…
	Ss-GPA-17[&Created=Fri Sep 28 09:31:54 EDT 2012,Modified=Fri Sep 28 15:45:06 EDT 2012,description="contig-54678 ByteAddress=13217933, GeneiousOriginalName='contig-54678'",Topology="linear","Molecule Type"="AA"]
;
end;
begin characters;
	dimensions nchar=547;
	format datatype=protein missing=? gap=-;
	matrix
	Cb-GPA-13	----------------------------------------------------MG-------------------CNSSSLNKLQVPEVRAS------------RSNTPASQKSSDQSYSHIRLLLLGSAESGKTTVLEQVRLLYKQH--------------------FTESEYFHRRAFIYHNIFKCIKSLCRAMK---MSDIGFADPINMGRSQSIIADEENHYG-----IFSKELAEKIKCIWADKSMQSLYARR-----SQFNLNDSAAYFLNNLDKIN---TLDYKPSDRDLIMAYVPTCGVQNVIFTASN--QSFQLFDIGGQKIDRR---KWAT------QYEGIDAIFFCLAISEYDQKMNEDMV----------------------------…
	Ce-GPA-13A	----------------------------------------------------MG-------------------CNFSSQSKLQVPEIRAS------------RSITPASQKSED-PYSHIRLLLLGSAESGKTTVLEQVRLLYKQH--------------------FTESEYFHRRAFIYHNIFKSIKALCRAMR---MSDIQFADPINMGRAQSIIADEHGHYG-----LFSKDLAEKIKHIWNDKSMQKLYARR-----SQFNLNDSASYFLNNIDKIN---MVDYKPSERDLIMAYVPTCGVQNVIFTACN--QSFQLFDIGGQKIDRR---KWAL------QYEGIDAIFFCIAISEYDQVMSEDMV----------------------------…
	Ss-GPA-13	----------------------------------------------------MGNICGIYKSNKTSPEPVPLEANINGRNEKNDDEIKKSEERGNENSEIEVKGILKNKTKNDEESDGVLRILLLGAPESGKSTLMEQIRLLYKQD--------------------FKDTELLHRKAFIYNNIVDSMKQILLYMK---KQSFCLENEPNESKADFILNGFENIYG-----PFNEREIDAIKSLWGDKNVQEVYKRR-----GQFNLNDSAGYFFEGLDRIN---QPNFVPVPEDLIRAYVPTLGVDNLIFTVKN--KSYQIIEYGGTKLDVK---LIED------LYDGINCVFFVVAISEYDQFLPNDTE----------------------------…
	Cb-EGL-30	--------------------------------------------------------------------------MACCLSEEAREQKRIN------------QEIEKQLQRDKRNARRELKLLLLGTGESGKSTFIKQMRIIHGQG--------------------YSDEDKRAHIRLVYQNVFMAIQSMIRAMD---TLCIQFGDQSEELQEKAAVVREVDFESVTSFEEPYVS---FIKELWEDSGIQECYDRR-----REYQLTDSAKYYLSDLRRLA---VPDYLPTEQDILRVRVPTTGIIEYPFDLEQ--IIFRMVDVGGQRSERR---KWIH------CFENVTSIMFLVALSEYDQVLVECDN----------------------------…
	Ce-EGL-30	--------------------------------------------------------------------------MACCLSEEAREQKRIN------------QEIEKQLQRDKRNARRELKLLLLGTGESGKSTFIKQMRIIHGQG--------------------YSEEDKRAHIRLVYQNVFMAIQSMIRAMD---TLDIKFGNESEELQEKAAVVREVDFESVTSFEEPYVS---YIKELWEDSGIQECYDRR-----REYQLTDSAKYYLSDLRRLA---VPDYLPTEQDILRVRVPTTGIIEYPFDLEQ--IIFRMVDVGGQRSERR---KWIH------CFENVTSIMFLVALSEYDQVLVECDN----------------------------…
	Ss-EGL-30A	-------------------------------MIETLLNFLLSISKNLTSLLQVVKDGP----------------MACCLSEEAREQKRIN------------QEIEKQLQRDKRNARRELKLLLLGTGESGKSTFIKQMRIIHGQG--------------------YSEDDKRQHIRLVFQNVFMAMQSMIRAMD---TLGIPYGN--EDSEDKANVVRAIDYENVTSFEEPYVS---YIKDLWEDSGIQEAYDRR-----REYQLTDSTKYYLSDVRRLA---VPDYLPTEQDILRVRVPTTGIIEYPFDLEQ--IIFRMVDVGGQRSERR---KWIH------CFENVTSIMFLVALSEYDQVLVESDN----------------------------…
	Cb-GSA-1	----------------------------------------------------MGCVGG----------------GADQEG---REARKVN------------KQIEEQLAKDKQVMRATHRLLLLGAGESGKSTIVKQMRILHING--------------------FNADEKREKIKDIRRNVRDAMQVMLKAME---EIDPPIALDQPSTAASRDYVMSVTNDPEDNYPPEFYD---HILVCWKDKGVIACFERS-----SEYQLIDCAQYFLDKVDIVR---QNNYDPSEQDILRCRVMTTGIFETKFEVDK--VRFHMFDVGGQRDERR---KWIQ------CFNDVTAIIFVCASSSYNLVLWEDNT----------------------------…
	Ce-GSA-1	----------------------------------------------------MGCVGA----------------GADAEG---REARKVN------------KQIEEQLAKDKQVMRATHRLLLLGAGESGKSTIVKQMRILHING--------------------FNEAEKREKITDIRRNVRDAMQVILRAMD---EIVPKVSLDDPSTAISRDYILRITNDPEDNYPSEFYD---HILTCWKDKGVMACYERS-----SEYQLIDCAQYFLDKVDVVR---QNNYDPSEQDILRCRVMTTGIFETKFEVDK--VRFHMFDVGGQRDERR---KWIQ------CFNDVTAIIFVCASSSYNLVLWEDNT----------------------------…
	Ss-GSA-1	-------------------------------------------------MRLMGCIAG----------------HSGTLGEDEREQRKMN------------KQIEEQLQKDKQLLRATHRLLLLGAGESGKSTIVKQMRILHING--------------------FSDEEKREKVKEIRKNIRDSITVILKAMG---ELTPPVSLDDPGLETSRDYILSTAQDPDFDYPQIFYD---HVQKLWKDKGVQACFDRS-----NEYQLIDCAKYFLDKVPDIR---QEKYDPSEQDILRCRVMTTGIFETKFEVEK--VKFHMFDVGGQRDERR---KWIQ------CFNDVTAIIFVCASSSYNLVLWEDET----------------------------…
	Cb-GPA-12	--------------------------------------------------------------------------MVCCFGK--KDERTKT--------------IEKELHKERKIMRRQINLLLLGSGESGKSTFVKQMHIIHGAGE-------------------FTADEVRAYRQQIYQNAISAMRVLLDARN---KLGIAWEDPKRQVEVEKVMRFTVGDLLKGIDFTTFVEVAPIISDFWNDAAIRKTYEQR-----NLFQISDSCQYFFEHIPRIA---MPDFYPTNRDILFCRKATRGISEHIFEINK--IPFRFIDVGGQRSQRQ---KWFQ------CFTDITSILFMVASNEYDQVILEDRR----------------------------…
	Ce-GPA-12	--------------------------------------------------------------------------MVCCFGK--KDERTKT--------------IEKELHKERKIMRRQINLLLLGSGESGKSTFVKQMHIIHGAGE-------------------FTADEVRAYRQQIYQNAISAMRVLLDARN---KLGIAWEDPKRQVEVEKVMRFSVGDLLKGIDFTTFVEVAPIISDFWNDAAIRKTYEQR-----NLFQISDSCQYFFEHIPRIA---MPDFYPTNRDILFCRKATRGISEHIFEINK--IPFRFIDVGGQRSQRQ---KWFQ------CFTDITSILFMVASNEYDQVILEDRR----------------------------…
	Ss-GPA-12	-------------------------------------------------------MES----------------ILCCFGQ--QNNEIKN------------NISTKVMSKESKNNKKMIKVLLLGSGESGKSTFIKQMVLIHGAGE-------------------FSEEEIKEYQKQIYHNIVMAMRILVSAKE---KLNIEWENNINKKYVEYVVRLVSDNIEKLINIDDFLEVCPKIKKLWNDNGIKETFNKR-----NRFQLAESCKYFFDNLDRIG---KREYRPTNQDILYCRKASRGITEHFFEIKK--IPFMFIDVGGQRSQRQ---KWFQ------CFQDITAMLFMVASSEYDQVIYEDRR----------------------------…
	Cb-GOA-1	----------------------------------------------------MG----------------------CTMSQEERAALERS------------RMIEKNLKEDGMQAAKDIKLLLLGAGESGKSTIVKQMKIIHESG--------------------FTAEDYKQYKPVVYSNTVQSLVAILRAMS---NLGVSFGAGEREVDAKLVMDVVARM---EDTEPFSEELLSSMKRLWSDAGVQDCFSRS-----NEYQLNDSAKYFLDDLERLG---EASYQPTEQDILRTRVKTTGIVEVHFTFKN--LNFKLFDVGGQRSERK---KWIH------CFEDVTAIIFCVAMSEYDQVLHEDET----------------------------…
	Ce-GOA-1	----------------------------------------------------MG----------------------CTMSQEERAALERS------------RMIEKNLKEDGMQAAKDIKLLLLGAGESGKSTIVKQMKIIHESG--------------------FTAEDYKQYKPVVYSNTVQSLVAILRAMS---NLGVSFGSADREVDAKLVMDVVARM---EDTEPFSEELLSSMKRLWGDAGVQDCFSRS-----NEYQLNDSAKYFLDDLERLG---EAIYQPTEQDILRTRVKTTGIVEVHFTFKN--LNFKLFDVGGQRSERK---KWIH------CFEDVTAIIFCVAMSEYDQVLHEDET----------------------------…
	Ss-GOA-1	----------------------------------------------------MG----------------------CTMSQEERAALERS------------RMIEKNLKEDGLQAAKDIKLLLLGAGESGKSTIVKQMKIIHESG--------------------FTAEDYKQYKPVVYSNTVQSLVAILRAMG---NLSVSFGNSEREVDSKLVMDVVSRM---EDTEPFSEELLAAMKRLWADSGVQECFSRS-----NEYQLNDSAKYFLDDLDRLG---QSNYQPTEQDILRTRVKTTGIVEVHFTFKN--LNFKLFDVGGQRSERK---KWIH------CFEDVTAIIFCVAMSEYDQVLHEDET----------------------------…
	Cb-GPA-16	----------------------------------------------------MG----------------------CIMSQTDDAASR-S------------KKIDRLLKEDQENANKTVKLLLLGAGESGKSTILKQMRIIHDVG--------------------YTKDERRVFRSVVFGNIILSLNAIIAAME---QLKIEYEKEEHRADARKVLAFGATG---EEDE-IPDELAALMKSVWSDEGIQKAVARS-----REYQLNDSAEYYLSQLDRIC---EADYIPTQDDVLRTRIKTTGIVETQFIFKD--RLFVVFDVGGQRSERK---KWIH------CFEDVTALIFCVAMSEYDMVLMEDRK----------------------------…
	Ce-GPA-16	----------------------------------------------------MG----------------------CIMSQEDEAAKRRS------------KKIDRLLKEDGENSMRTIKLLLLGAGESGKSTILKQMRIIHDVG--------------------YTTEERKVFRGVVYGNIILSLNAIIHAME---QLKISFTTLDHESDARKLLMFSTTG---EEDE-LPEELVVLMKSVWSDSGIQKALERS-----REYQLNDSAGYYLSQLDRIC---APNYIPTQDDILRTRIKTTGIVETQFVYKD--RLFLVFDVGGQRSERK---KWIH------CFEDVTALIFCVALSEYDMVLVEDCQ----------------------------…
	Cb-GPA-4	----------------------------------------------------MG----------------------CVHSTG-SEAKKRS------------QLIDAQLRLEHDQCGTEVKLLLLGAGESGKSTIVRQMRILHVIG--------------------FSKQEKLAYRAVIYSNMIQSMLVIIRVMK---ALGIDFENSAHKEDAHQFSSHYLHIHNADLSEAFSLELSDLMKNLWSDAGVRRCFKRS-----REFQLNDSTEYYFNSLDRIS---ETTYLPTQDDILRARVKSTGIVETDFMYKD--IYFRMFDVGGQRSERK---KWIH------CFEGVTAVIFCVALSEYDMKLAEDKI----------------------------…
	Ce-GPA-4	----------------------------------------------------MG----------------------CFHSTG-SEAKKRS------------KLIDEQLRHDHERCVGEIKLLLLGAGESGKSTIVRQMRILHETG--------------------FNKQEQMAYRPVVFSNMVQSMLAILKAMQ---PLNISFTDAAREEDARMFISHFLHVNNAELSEAFSLELSDLMKQLWMDEGVKKCVKRA-----HEYQLNDSAEYYFNALDRIS---SSSYLPTQDDILRARVKSTGIVETTFMYKD--LCFKMFDVGGQRSERK---KWIH------CFDSVTAVIFCVALSEYDLRLAEDQT----------------------------…
	Ss-GPA-4	----------------------------------------------------MD----------------------CCLSFG-KDAKSRS------------KEIDNQLRNDAQKRDKEVKLLLLGAGESGKSTFFKQMKIIHDSG--------------------YNESERKAYITVVFSNTVQSLAAIIKAMG---ILGISFNNKTN----ILTGKLFLRMLEKNTSKMFTDELVEAMEKLWTDEGVQECYSRS-----TEYQLNDSAAYYLNSLKRIS---SPGYIPSIDDILRTRVKTTGIVEISFDYKN--LHFQMIDVGGQRSERK---KWIH------CFENVTAIIFFVALSEYDMMLAEED-----------------------------…
	Cb-GPA-7	----------------------------------------------------MG----------------------HCTSKDQKEGKRLN------------RRIDEQIKKDQSMSLRIIKLLLLGAGESGKSTILKQMRILHKDG--------------------FSQQDLEMIRPVVYSNCIHSMLSILRAMF---HLQIEYGEPDRVRDSQLVFATVHAN-----KEELTEELAQAMQRLWHDPGVRECYRRS-----NEYQIDDSAKYFLDNLPRLS---SPSYVPSEQDLLRTRIKTTGITEVLFELKG--LTFRVIDVGGQRSERK---KWIH------CFDNVNAIIFISSLSEYDQTLREDNC----------------------------…
	Ce-GPA-7	----------------------------------------------------MG----------------------HCTSKDQKEGKRLN------------RRIDEQIKKDQSMSLRIIKLLLLGAGESGKSTILKQMRILHKDG--------------------FSQQDLEMIRPVVYSNCIHSMLSILRAMF---HLQIEYGEPDRVRDSQLVFATVHAN-----KEELTEELAAAMQRLWHDPGVRECYRRS-----NEYQIDDSAKYFLDNLPRLS---SPNYVPSEQDLLRTRIKTTGITEVLFELKG--LTFRVIDVGGQRSERK---KWIH------CFDNVNAIIFISSLSEYDQTLREDNC----------------------------…
	Ss-GPA-7	MCSIVPANKINTFRLTTIITINSTDRGTANSRSLKSIFGSNSNKISWNSFLKMG----------------------QCTSQDQKAQKRVN------------RKIEDRIKKDQSMSLRIIKLLLLGAGESGKSTVLKQMRILHKDG--------------------FSQQDLAMIKPVVYSNCIHSMLAILRAMF---HLQIEYYDAERIKDSQIVFATVHAN-----KEEITEELSLAMQRLWKDKGVQECYKRS-----NEYQIDDSAKYFLDNLPRLS---SVDYLPTEQDLLRTRIKTTGITEVLFELKG--LTFRVIDVGGQRSERK---KWIH------CFDNVNAIIFISSLSEYDQTLREDNC----------------------------…
	Cb-GPA-2	----------------------------------------------------MG----------------------LCQSEEEKVGSQKS------------RAIDKEIKQNQSNDERTVKLLLLGAGECGKSTVLKQMRLLTSKT--------------------YTADELEAQAKLVFTNIVIEMDHIVKAMP---SAHFNFTDPMREHDVHMLTLYIKDM---QHKS-FHADAAEHVAKLWKDPVIKRLYAERR--ERNIRDIGDNTEYFFENLDRIA---KPDYSPNSMDTLLLRTKTTGIVEVQFEIKK--VKFRVFDVGGQRSERK---KWIH------CFEDVNAIIFIAALSEYNEVLFEDET----------------------------…
	Ce-GPA-2	----------------------------------------------------MG----------------------LCQSEEEKVGTLKS------------RAIDKEIKQLQTSEERTVKLLLLGAGECGKSTVLKQMRLLTSKQ--------------------YTDEELLTQAKLVYTNIVIEMDHLVKAMP---AAGLNFSDPMREHDVHMLTLYIKDM---QHKN-FQQDAADHVEKLWKDPVVKRLYAERK--ELNIRDIGDNTEYFFENLPRIS---KEDYHPNATDTLLLRTKTTGIVEVGFEIKK--VKFRVFDVGGQRSERK---KWIH------CFEDVNAIIFIAALSEYNEVLFEDET----------------------------…
	Cb-GPA-3	----------------------------------------------------MG----------------------LCQSAEDKELTLKS------------KAIDKEMMANHMSQAKVVKLLLLGAGECGKSTVLKQMRILHDHG--------------------FTAEESEQQKSVVFNNTLQAMISILKGME---SLRMTFDKPIRENDAKFVMEAHKML---QEAKVFPEELANALQALYSDKGIQTVMAK-----GNEFQMPESAPHFLGSLDRIK---LPDYTPTEQDILLSRIKTTGIVEVKFQMKS--VDFRVFDVGGQRSERK---KWIH------CFEDVNAIIFIAAISEYDQVLFEDET----------------------------…
	Ce-GPA-3	----------------------------------------------------MG----------------------LCQSAEDKELTLKS------------KAIDKEMMQNHMSQQKVVKLLLLGAGECGKSTVLKQMRILHDHG--------------------FTAEEAEQQKSVVFNNTLQAMTAILKGME---ALRMTFDKPIRENDAKFVMESHKML---QEAKVFPEELANAIQALWNDKAVQQVIAK-----GNEFQMPESAPHFLSSLDRIK---LPDYNPTEQDILLSRIKTTGIVEVKFQMKS--VDFRVFDVGGQRSERK---KWIH------CFEDVNAIIFIAAISEYDQVLFEDET----------------------------…
	Ss-GPA-3	----------------------------------------------------MG----------------------VCQSSKEKEMQNKT------------KAIDKELMQGHLNQQKIVKLLLLGAGECGKSTVLKQMRILHDHG--------------------FSDEEMTKQKGVIYNNTVQAIACIIRGMG---TLQINYENPEREADARIVLDTIKRG---EESEPLTAELANAIERLWADKGVNTIAYSR----GNEYQLPESANYFLDNVKRIS---QPDYKPTEQDILLSRIKTTGIVEVKFKMKN--VDFRVFDVGGQRSERK---KWIH------CFEDVNAIIFIAAISEYDQVLFEDET----------------------------…
	Ss-GPA-2	----------------------------------------------------MG----------------------ICHSEEEKEQGMVN------------KEIDKKLKESKMLDEKTIKLLLLGAGECGKSTIMKQMKILHSNG--------------------FTDDELNQQKSVVYSNTINSMVLLIKAMN---TYKVGYSNIQCEAEARVILDVVKRN---EESEPFTKEVYNALKILWNDTSINTIVYEK----RKEYHLQDSAKYFLDSLDRIA---DSSYKPTETDILLTRIKTTGIVEVIFKIKS--VNFRVFDVGGQRSERK---KWIH------CFENVNAIIFVTAVSEYDEVLFEDET----------------------------…
	Cb-ODR-3	----------------------------------------------------MG----------------------SCQSNENSEGNARN------------KEIEKQLNADKRAGSSIVKLLLLGAGECGKSTVLKQMQILHSNG--------------------FTEEEVNEKRAIVYNNTVSAMCTILRAMDG--VLHLPLENGQKEAEKAIVMKVQENG---EEGEALTEEVSRAIQSLWADPGVKKAFEMR-----SEYQLPDSAKYFLDNCQRIS---EPGYRPNDQDILYSRVATTGVVEVKFKIKE--LDFRVFDVGGQRSERR---KWIH------CFDNVESIIFITAISEYDQVLFEDET----------------------------…
	Ce-ODR-3	----------------------------------------------------MG----------------------SCQSNENSEGNARN------------KEIEKQLNADKRAGSSIVKLLLLGAGECGKSTVLKQMQILHSNG--------------------FTEEEVNEKRAIVYNNTVSAMCTILRAMDG--VLHLPLENGQKEAEKAIVMKVQENG---EEGEALTEEVSKAIQSLWADPGVKKAFEMR-----SEYQLPDSAKYFLDNCQRIS---EPGYRPNDQDILYSRVATTGVVEVKFKIKE--LDFRVFDVGGQRSERR---KWIH------CFDNVESIIFITAISEYDQVLFEDET----------------------------…
	Ss-ODR-3	----------------------------------------------------MGALTS------------------ACQNEESKEEIAKN------------KAIEKQILQDKRAGASIIKLLLLGAGECGKSTVLKQMQLLHSSG--------------------FTEEEINERKAVVYSNVISSMATILKAMDN--VLQLPIEDSSLESDKEIILNVMEKG---EEQQPFTDEVAKALQNLWKDPAVKKAYDMR-----SEYQLNDSAKYFLDSISRIH---EPGYRPTEQDILFSRVATTGVVEVKFKIKD--LDFRVFDVGGQRSERR---KWIH------AFDNVESIIFITAVSEYDQVLFEDET----------------------------…
	Cb-GPA-15	----------------------------------------------------MG---S------------------TCSSPESKEQNRIN------------SIIDKQIRKDEDNEIGNQKLLLLGTGECGKSTILKQINILHSSG--------------------YTKTDLKNVAGTVYSNIIQGMATLIKAKD---QFYHEVTSPELDADAQHILALAESS---KDAMPFIPLTFNSIKRLWHDPTVQKTFERR-----AEFQMMDTLVYFMNEIDRIN---DPEYIPTVDDMLRIRIPTMGVVQQVIEIKG--TKFRIFDVGGQRSERR---KWIH------LFDNVNATIFISAINEYNQKLNEDGN----------------------------…
	Ce-GPA-15	----------------------------------------------------MG---S------------------TCSTPESKEQKRIN------------SVIDKQIRKDEDDEIGNQKLLLLGTGECGKSTILKQINILHSSG--------------------FSKADLKNVAGTVYSNIIQGVATLLKAKD---HFYYELSTPELDADAQHILSLADSS---KDAMPFIPLTFNAIKRLWHDPVVQKTFERR-----AEFQMMDTLVYFMNELDRIN---NADYIPTVDDMLRIRIPTMGVVQQTIEIKG--TKFRIYDVGGQRSERR---KWIH------LFDNVNATIFISAINEFNQKLNEDGQ----------------------------…
	Cb-GPA-1	----------------------------------------------------MG----------------------NCDSRELAEQTKQS------------KKINTELAIAKKDDENVIKLLLLGAGESGKSTVLKQMRIIHNSG--------------------FSQEESMTKRNVVCANTIQAMGALIEGMR---QLRIDFVNRICNAHEKLIRETLSEN---TEYNPFNDAMYTALSDLWADKGIQSAYGKR-----ELFYLADSAKYFFDSLARIN---EPNYIPTENDILHTRVPTMGVIEVKFQMKG--KVFRVFDVGGQRSQRK---KWIH------CFDDAKALIYVASLSEYDQVLLEDNT----------------------------…
	Ce-GPA-1A	----------------------------------------------------MG----------------------NCESRELVAQAKQN------------KIINTELDKAKKTDENIIKLLLLGAGESGKSTVLKQMKIIHNSG--------------------FSQEEISNKRNVVCANTVQAMGALLDGMK---QLQFDFSTRVCNAHEKLIRETLNDK---AEYGPFSDAMFNALTELWADKGVQCAYDKR-----EFFYLHDSAKYFFDAIARVH---TPNYVPTENDILHTRVPTMGVIEVNFTIKG--KFFRVFDVGGQRSQRK---KWIH------CFDDAKAMIYVASLSEYDQVLLEDNT----------------------------…
	Cb-GPA-10	----------------------------------------------------MGACGS------------------VMQDEALKEQARIH------------RQIEKSLE-KKKSALLEQSVLLIGPGESGKSTVLKQIRAMCG-G--------------------YTKHELEEKKLLILRNLWTFSDMLLEYVI---KNYLDMNETDKKKYKVMIEELKFCV---MSGGHMGDELAETVKVFWLCAPIQEAYEKR-----NTYHLTESAGYFFENIDRIK---MPDFQPTNQDIVRIRVPTTGVVTADVILKN--IKLSVIDCGGQRQERR---KWYH------YFDDVHAVLFVAAISEYDQKLVEDES----------------------------…
	Ce-GPA-10	----------------------------------------------------MGVCQS------------------FVLTDEMKDQIKVN------------KEIEKQLE-KKKNMQLEQTVLLLGPGESGKSTVMKQMRAMTG-N--------------------YTKTELHERKVLIIQNLCQFSEMLLEYVR---EYILEMTEDDDKRYTVMCEELKMAV---IHDGIMRPELADTLKEFWGNSAIQDAYSKR-----DTFHLTDSAKYFFDNIDRIK---LPGFEPTNQDIVHIRVPTTGVAQVEVIMNN--IKLMICDCGGQRSERR---KWYH------FFDEADAVLFVAAISEFDQKLAEDEE----------------------------…
	Ss-GPA-10	--------------------------------------------MFSFNILNFLRNVS------------------LCNNEEDIKQYEIS------------KEIDRELV-QTK-AKFVRRMLLLGPGESGKSTCLKQMQILHNKG--------------------FTQNELNERKMIIFSNTIKSILIMINVLI---SNNKHHSISNLNEMVKRLEEYLRED---LENNTFPEDVARIVKYIWSQKSIQEIYKIR-----DTYQLIDSAEYFLNSIDRIS---APNYIPNTQDILMVRIPTTGVVQINFRLKN--IDFKVYDVGGQRSERR---KWIH------CFDNVHGLIFVAAVSEFNQVLREDNK----------------------------…
	Cb-GPA-8	----------------------------------------------------MGALCS-----------SETYMLDK---ETYKKQVEHN------------KMIEQDLDKDRK--LKILKLLILGPGESGKSTTIKQIKIIHDEG--------------------YSVEEKLIRRHGIFMNILEGIEEIHLAVGRENKSYKNPLSFDHIHEVRMFTENFKKAD--EADKILGAEVINAIQKYVKDETVAMMLRDK-----TVYNIDDSTIYFLDNFSRII---QKDYLPTEEDILKSRVPTSGVIQYKIMLKN--FNFKIFDVGGQRAQRR---KWLH------VFDDVHAVLFITSLSEYDQVLREDAT----------------------------…
	Ce-GPA-8	----------------------------------------------------MGALCS-----------SETYMLDK---EEYKKQVEHN------------KSIENDLEKDRK--IKILKLLILGPGESGKSTTIKQIKIIHDEG--------------------YSAEEKMVRKHGIYMNILEGIEEIHLSVGRENKSYKNPLSFDHINEVRMFTENFKKAD--DSEKLLGPEVINAIQKYIKDETIAMMLRDK-----TVYNIDDSTIYFLENFSRII---QKDYLPTEEDILKSRVPTSGVIQYKIMLKN--FNFRIFDVGGQRAQRR---KWLH------VFDDVQAVLFITSLSEYDQVLREDAT----------------------------…
	Ce-GPA-9A	----------------------------------------------------MFSAESN---------LRNRWRLSKTLSENIFLKIDEN------------LKIETQILEERK--KKALKLLIIGPGESGKSTIVKQVRILHCGG--------------------YSVEEKRALKHGIYINILEGIDEIHWAIMWRQLIYENPSSIECLNQIRIFTKQFNKTG--ETENVLCKDIIKSIQMYIKDETVAMMLRNK-----TVYNIEDSTIHFIENLARVI---GKEYLPTGEDILKTRVPTLGIAQYEANIKHLTFKFIFFDIGGQRAQRR---KITHLS--GHVLDDSHAILFITSLSEYNQVLREDAF----------------------------…
	Cb-GPA-6	-----------------------------------------------------MGAGAG---------GLSLRGARLSPEERANSSK--S------------RAIDRALSKDHTDDLNRFKILLLGTAESGKSTIFRQMRVLHLDGY-------------------A-KEDALEYLSIIHSNCMEALTQLVEACS---AFGILHD--ITVQEDVDRFEGFKKKLRDPEGLVIPVVIGRCMDRVWQSSSMQMCYETRR----FRFALLDSAKYFMDNIVRLT---EDNYVPTIQDIVHCRISTTGINEIAFNHKK--MDFKMVDVGGQRSERR---KWIH------CFDNVDMILFIVSMSDYDQLDPEDH-----------------------------…
	Ce-GPA-6	-----------------------------------------------------MGAGAT---------G--LRGARLSPEERANSSK--S------------RAIDRALSKDHTDDLNRFKILLLGTAESGKSTIFKQMRVLHLDGY-------------------A-KEDALEYLSIIHSNCMEALTQLVDACT---AFGINHD--ITVQEDVNRFEDFKRKLRDPEGLVIPVVIGRCMDRVWHSPSLQLCYDTRR----FRFALLDSAKYFMDNIVRLT---EDNYVPSIQDIVHCRISTTGINELAFNYKK--MDFKMVDVGGQRSERR---KWIH------CFDNVDMILFIVSMSDYDQLDPEDN-----------------------------…
	Ss-GPA-6	-----------------------------------------------------MGS-SY---------SLVLSRKNIDKRNSPGSAKINS------------NKNDDVLPKNLDKDRN-LKILLLGGSECGKTTIFKQMRVLHLNGF-------------------T-DADKDQYKEMIIINTIQSLGQLLDASK---KFKISPE--TFMERHIELFYIFKNEYLNKHSTTVPPDISRTMKKIWNTSQIQTTYN-KR----WNFSLLDNAKYFLDSIDRIF---DKDYIPTTDDILHCRHPTTEINELVFRYKK--ANFRMIDVGGQRSERR---KWIH------CFENVNIVLFVVALNEFNQKDPEDD-----------------------------…
	Cb-GPA-11	---------------------------------------------------------CG---------GTEFTPADLARKNS---------------------LINRQLERDKIEMKRTLKILLLGGPECGKSTIFKQMKIIHLNGF-------------------S-DLDYVNFRYLIYSNIMQAMDQLLDAAE---MFHFPPDDSPSIRRALNHYRSYKIRYS-MSEVELNRELTESLQKLYHSEFIKAVLN-RR----NEITLLDSATYFLDDLDRIS---AHEYKPTQMDVLRSRVATTGITEIEFPFRE--ATLRMVDVGGQRSEQR---KWIH------CFDNVNGVLFIAAISGYNLFMDDEENRQE----------------------NGQ…
	Ce-GPA-11A	-----------------------------------------------------------------------MSAADMARKNS---------------------LINRQLEKEKIDSKKMLKILLLGGPECGKSTIFKQMKIIHMNGF-------------------S-DLDYVNFRYLIYSNIMQSMDQLLEAAE---FFHFPPDDSPSIRRALNHYKSYKVRYS-TSEVELNRELADSLSKLYNAEFIKSVLN-RK----NELKLLDSAVYFLDDIDRIS---AHEYKPTEMDVLRARVPTTGITEIEFPFKQ--ASLRMVDVGGQRSEQR---KWIH------CFDNVNGVLFIAAISGYNLYDEDEENRKD----------------------DGT…
	Cb-GPA-14	---------------------------------------------------------------------------MVPSRQGDGGELKES------------LEIEKSLENDKKTYGSHIKILILGGPSSGKSTIFKQMQIIHSNGF-------------------KTEQELIQYRGLIDTNIRQTYRQLVSGAR---VVGISLESLESLVHDIN--KVYAPMAADEFSIRTIPDVVEPLTAFWNSREIQEVYK-RR----YEFELLDSTKYYLENLNRIS---KSDYLPNEEDIVHSRKATVSINSIVFQYTG--VSLLMVDVGGQRSERK---KWLH------LFDDAKVVIFVIDLTGYAKKSEESRTELSRFPNFF----------------NEI…
	Ce-GPA-14A	---------------------------------------------------------------------------MVPSRNGEGTELRGH------------MEIEKELALEKKTYGSHIKILILGGPLSGKSTIFKQMQIIHVDGF-------------------KTDQELIQYRGLIDNNIRDIYLQLIAGSR---VVGIPLDPIEHITYEID--EIYAPMS-DAFSVRTISELLEPLTEFWNSKQIQEIYK-RR----CEFELLDSTKYYLENLTRIA---DPTYLPNQEDIVHSRKATMSINSIVFEYTG--VSLLMIDVGGQRSERK---KWLH------LFDDAKVVLFVIDLTGYAKRSEESRMELSRFPKFF----------------RDV…
	Cb-GPA-5	--------------------------------------------------MG---------------------IALCKP---ERDAAAKN------------RQIETQIRIENQANKRKIKMLLLGISDSGKSTIVKQMRVNYCNG--------------------FNETEVVNAIFLIRNNIIDAFKHISLLILD---SHIIKSDTEKVLLKLFAFESQKIE------MMQEVDELRLINSIRVLECISVFFEHY----SYHPMIPDNIHYFFPHLERIA---ISEYMPTVEDLIHMRQTTLGVHEISFDYQT--QTIRLIDVGGQKTERR---KWIH------FFEGVTAVMFVCSLSSFNQATEQEPNNAFAWETSLNKVQNKILVRSTGKAKQ-R…
	Ce-GPA-5	--------------------------------------------------MG---------------------LVTCKQ---EREAELQN------------RQIDTQIRIENQANKRKIKMLLLGVTDSGKSTIVKQMRVNYLDG--------------------FNETEVVNAIFVIRNNIIDAFKNICNIILH---SDITVTQEEKVLVKLFAYESGKIE------LMQEVDELNVINAVSGYECIKQFFERF----AFHPMVPDHIHYFYPNLDRIA---SSNYVPTAEDLIHMRQTTLGVHEISFDYTK--HIIRLIDVGGQKTERR---KWIH------FFEGVTAVMFVCSLASFNQTTEEEPK-AFVWESSLNKVQNKVLVRSAGKAKVEK…
	Ss-GPA-5	--------------------------------------------------MG---------------------ASFCKGDKVEDEKIAVH------------KAIEADIRVEKQKERKRLKVLLLGSADCGKSTIAKQMRIIHSNG--------------------FNDTEALNYSFMLKQNIITSLHYFALEIYN---QNINVDDNEIELLNRFVHKHILIN------DEDDEDQIKIINQFMSYKCFKEINETN----KTF-YYPDNTEYLFKNISRIL---KPGFLPTSQDIIQVRAATTGVHELRFEFKN--FTIRLIDVGGQKTERR---KWIH------SFEGVAAILFVVSLAGFDQTLEEDPT----------------------------…
	Cb-GPA-17	-------------------------------------------------------------------------MGSLCSREEDGEDAMTT--------------MNGTGKSKTKKESDIIHFFMLGIEGAGKTTIIRQLKCLCMQKPHNYQMYDDSW-NLIDREKIFDYYELEGLKNVVRINLLTAAASLIRKARDRDEEFLRSSTAAAAILRKCSQLYEGEVDIYDHSNQIEDEYGGFIIEIISDPQVVRLLEQPI--GVAGLKIEDGTRYFLKDEGRIRNIFTDSYQLTNDDIVHVRKPTVSFKSYKFRIKQ--LRVEIHDMGGQKSELV---KIPQFMRQFLTTSGHCFLLYVSSLAAFQEPDKDSKG----------------------------…
	Ce-GPA-17	-------------------------------------------------------------------------MGSLCSREEDGNDTVTT--------------MNGQNKKKTKKEGDIIHFFMLGIEGAGKTTIVRQLKCLCIQKPQSYQMYDDSW-NLIDREKIFDNYELENLKNVVRINLLTAANSLIRKVRETDEEHMRSSGAAAAVLRRCSQLYEAEVDIYDISNQIEDEYGAYIIEILSDPQIRRCLDQ----GPP-VKIEDGTRFFLKDEGRIRNIFTHSYQLTNDDIVHVRKPTVSFKSYKFRIKQ--LRVEIHDMGGQKSELV---KIPQFMRQFLTTDGHCFLLYVSSLAAFQEPDKDVKG----------------------------…
	Ss-GPA-17	----------------------------------------------------MGSILS---------------ICGNNSNKINIENISQN------------INNNNVINSQQNVESPVIRFFMAGLGSAGKTTVIRQLQMLALNNNKTYSMYDEDWNEYDPNKWKKDFENNIIWRNIIRKNILDTFNIIIKYNE---RENIQYETEDNFNFAMDLSESLDNEEDYEHIKENKPDFLISLIMLLEDSDFINAFKHKNKIKMENKKLFDGCDHFMKK-EKIIEVFSDNYIPDESDKVRSRYPTQDMRTYRFKMYD--TKIEINDIGGQKSERSKIGEFVKHWSLQGTNDSKNFILLVVGMSDYNEKLDEYEG----------------------------…
;
end;
