# Supplementary material for: cGMP and NHR Signaling Co-regulate Expression of Insulin-Like Peptides and Developmental Activation of Infective Larvae in Strongyloides stercoralis
Source: PLoS Pathog. 2014 Jul 10;10(7):e1004235. doi: 10.1371/journal.ppat.1004235 (PMC4092141; doi:10.1371/journal.ppat.1004235)
Supplement: Data S7 — Primer sequences. (XLS) [file ppat.1004235.s011.xls]

## Sheet: Sheet1
Primer Name	Sequence (5' to 3')
Ssilp1-1F	ggggacaactttgtatagaaaagttgggCTAATGATATTGTGCTTTTAATTATTTCG
Ssilp1-1R	ggggactgcttttttgtacaaacttggTGAACTGAACCGTAGCCAGGA
Ssilp6-1F	ggggacaactttgtatagaaaagttgggAACTTTTAGGAAAAACTTAGACAGCT
Ssilp6-1R	ggggactgcttttttgtacaaacttggTTTATTTCTTTTTTATTATTTACTGTCTA
Ssilp7-1F	ggggacaactttgtatagaaaagttgggGATTAATAACAAATTTTCAACCTTTAAC
Ssilp7-1R	ggggactgcttttttgtacaaacttggTATAATATTTTCTAAAAAAAATTGGAAC
EGFPGW-1F	ggggacaagtttgtacaaaaaagcaggctccATGAGTAAAGGAGAAGAACTTTTCAC
EGFPGW-1aR	cgcgaccactttgtacaagaaagctgggtcTCATTTGTATAGTTCGTCCATGC
Ss-era-1-1FattB2r	ggggacagctttcttgtacaaagtggccCTAGGAATTTATTTTGATAAGTCTCG
Ss-era-1-1RattB3	ggggacaactttgtataataaagttgcACTAGTGCTACAACCCACCC
